# Supplementary material for: Comparative proteomic analysis provides insights into the complex responses to Pseudoperonospora cubensis infection of cucumber (Cucumis sativus L.)
Source: Sci Rep. 2019 Jul 1;9:9433. doi: 10.1038/s41598-019-45111-4 (PMC6603182; doi:10.1038/s41598-019-45111-4)
Supplement: Supplementary file 2 — Table S1-S7 [file 41598_2019_45111_MOESM2_ESM.xlsx]

## Sheet: Title
Comparative proteomic analysis provides insights into the complex responses to Pseudoperonospora cubensis infection of cucumber (Cucumis sativus L.)
Peng Zhang1, Yuqiang Zhu1, and Xiujun Luo2, Shengjun Zhou1*
1Institute of Vegetable, Zhejiang Academy of Agriculture Sciences, Hangzhou, China
2College of Life and Environmental Science, Hangzhou Normal University, Hangzhou 310036, China;
*Corresponding author:
Shengjun Zhou, Email: yinxiang0586@sohu.com

## Sheet: Table S1
Table S1 The detail information of all identified proteins.
Protein accession	Protein description	MW [kDa]	Subcellular localization	Biological Process	Cellular Component	Molecular Function	KEGG KO No.	KEGG Gene	KEGG pathway	Domain description
Csa4G179090.1	"LL-diaminopimelate aminotransferase, chloroplastic OS=Arabidopsis thaliana GN=DAP PE=1 SV=1"	50.217	chloroplast	GO:0043648 dicarboxylic acid metabolic process; GO:0016053 organic acid biosynthetic process; GO:0009066 aspartate family amino acid metabolic process; GO:0044699 single-organism process; GO:0009058 biosynthetic process; GO:1901566 organonitrogen compound biosynthetic process; GO:0044237 cellular metabolic process; GO:0071704 organic substance metabolic process; GO:0008152 metabolic process; GO:0…		GO:0097159 organic cyclic compound binding; GO:1901363 heterocyclic compound binding; GO:0016769 transferase activity, transferring nitrogenous groups; GO:0003824 catalytic activity; GO:0005488 binding; GO:0043167 ion binding; GO:0043168 anion binding; GO:0008483 transaminase activity; GO:0010285 L,L-diaminopimelate aminotransferase activity; GO:0048037 cofactor binding; GO:0016740 transferase ac…	K10206	E2.6.1.83; LL-diaminopimelate aminotransferase [EC:2.6.1.83]	csv01110 Biosynthesis of secondary metabolites - Cucumis sativus (cucumber); csv00300 Lysine biosynthesis - Cucumis sativus (cucumber); csv01230 Biosynthesis of amino acids - Cucumis sativus (cucumber); csv01100 Metabolic pathways - Cucumis sativus (cucumber);	Pyridoxal phosphate-dependent transferase; Aminotransferase, class I/classII; Pyridoxal phosphate-dependent transferase, major region, subdomain 2; Pyridoxal phosphate-dependent transferase, major region, subdomain 1;
Csa1G073840.1	Probable 2-carboxy-D-arabinitol-1-phosphatase OS=Arabidopsis thaliana GN=At5g22620 PE=1 SV=1	32.966	chloroplast				K15637
Csa4G056750.1	Root phototropism protein 2 OS=Arabidopsis thaliana GN=RPT2 PE=1 SV=2	64.143	chloroplast			GO:0005515 protein binding; GO:0005488 binding;				SKP1/BTB/POZ domain; NPH3 domain; BTB/POZ domain;
Csa5G609690.1		12.111	chloroplast
Csa6G523330.1		43.161	plasma membrane							Domain of unknown function DUF642; Galactose-binding domain-like;
Csa4G025140.1	Glutamate dehydrogenase 2 OS=Arabidopsis thaliana GN=GDH2 PE=1 SV=1	44.973	mitochondria	GO:0055114 oxidation-reduction process; GO:0044281 small molecule metabolic process; GO:0044763 single-organism cellular process; GO:0006807 nitrogen compound metabolic process; GO:0044699 single-organism process; GO:0044238 primary metabolic process; GO:0044237 cellular metabolic process; GO:0071704 organic substance metabolic process; GO:0008152 metabolic process; GO:0006520 cellular amino acid…		GO:0016638 oxidoreductase activity, acting on the CH-NH2 group of donors; GO:0004352 glutamate dehydrogenase (NAD+) activity; GO:0003824 catalytic activity; GO:0016639 oxidoreductase activity, acting on the CH-NH2 group of donors, NAD or NADP as acceptor; GO:0016491 oxidoreductase activity;	K00261	GLUD1_2; glutamate dehydrogenase (NAD(P)+) [EC:1.4.1.3]	csv00910 Nitrogen metabolism - Cucumis sativus (cucumber); csv01200 Carbon metabolism - Cucumis sativus (cucumber); csv00250 Alanine, aspartate and glutamate metabolism - Cucumis sativus (cucumber); csv01100 Metabolic pathways - Cucumis sativus (cucumber); csv00220 Arginine biosynthesis - Cucumis sativus (cucumber);	Glutamate/phenylalanine/leucine/valine dehydrogenase, C-terminal; NAD(P)-binding domain; NAD(P) binding domain of glutamate dehydrogenase; Glutamate/phenylalanine/leucine/valine dehydrogenase, dimerisation domain;
Csa2G424730.1		101.78	chloroplast			GO:0005515 protein binding; GO:0005488 binding;				Tetratricopeptide-like helical domain; Tetratricopeptide repeat-containing domain;
Csa7G453520.1	"Probable inactive ATP-dependent zinc metalloprotease FTSHI 2, chloroplastic OS=Arabidopsis thaliana GN=FTSHI2 PE=1 SV=1"	89.863	chloroplast	GO:0006508 proteolysis; GO:0008152 metabolic process; GO:0043170 macromolecule metabolic process; GO:0019538 protein metabolic process; GO:0044238 primary metabolic process; GO:0071704 organic substance metabolic process;		GO:0004222 metalloendopeptidase activity; GO:0008233 peptidase activity; GO:0005524 ATP binding; GO:1901265 nucleoside phosphate binding; GO:0001882 nucleoside binding; GO:0043167 ion binding; GO:0008237 metallopeptidase activity; GO:0016787 hydrolase activity; GO:0000166 nucleotide binding; GO:0004175 endopeptidase activity; GO:0097159 organic cyclic compound binding; GO:1901363 heterocyclic com…				AAA+ ATPase domain; ATPase, AAA-type, core; Peptidase M41; P-loop containing nucleoside triphosphate hydrolase;
Csa6G507050.1	26S proteasome non-ATPase regulatory subunit 4 homolog OS=Arabidopsis thaliana GN=RPN10 PE=1 SV=1	42.591	nucleus				K03029	PSMD4; 26S proteasome regulatory subunit N10	csv03050 Proteasome - Cucumis sativus (cucumber);	von Willebrand factor, type A;
Csa6G077360.1		25.193	nucleus
Csa3G150840.1		99.548	nucleus							Inosine/uridine-preferring nucleoside hydrolase domain;
Csa7G074840.1	Exosome complex exonuclease RRP44 homolog A OS=Arabidopsis thaliana GN=RRP44A PE=2 SV=2	105.17	nucleus				K12585	DIS3; exosome complex exonuclease DIS3/RRP44 [EC:3.1.13.-]	csv03018 RNA degradation - Cucumis sativus (cucumber);	Exosome complex exonuclease RRP44, S1 domain; Nucleic acid-binding, OB-fold; PIN domain; Rrp44-like cold shock domain; PIN domain-like;
Csa4G491190.1		56.069	nucleus			GO:0097159 organic cyclic compound binding; GO:1901363 heterocyclic compound binding; GO:1901265 nucleoside phosphate binding; GO:0005488 binding; GO:0003676 nucleic acid binding; GO:0000166 nucleotide binding; GO:0036094 small molecule binding;	K13093			RNA recognition motif domain; Nucleotide-binding alpha-beta plait domain; Domain of unknown function DUF4339;
Csa2G070870.1	Serine/threonine-protein kinase HT1 OS=Arabidopsis thaliana GN=HT1 PE=1 SV=1	46.703	cytoplasm	GO:0016310 phosphorylation; GO:0044267 cellular protein metabolic process; GO:0044238 primary metabolic process; GO:0044237 cellular metabolic process; GO:0006796 phosphate-containing compound metabolic process; GO:0071704 organic substance metabolic process; GO:0008152 metabolic process; GO:0006468 protein phosphorylation; GO:0006793 phosphorus metabolic process; GO:0044260 cellular macromolecul…		GO:0005524 ATP binding; GO:1901265 nucleoside phosphate binding; GO:0016773 phosphotransferase activity, alcohol group as acceptor; GO:0001882 nucleoside binding; GO:0043167 ion binding; GO:0004672 protein kinase activity; GO:0000166 nucleotide binding; GO:0097159 organic cyclic compound binding; GO:1901363 heterocyclic compound binding; GO:0032549 ribonucleoside binding; GO:0097367 carbohydrate …				Protein kinase domain; Serine-threonine/tyrosine-protein kinase catalytic domain; Protein kinase-like domain;
Csa6G421760.1		27.06	nucleus							Alpha crystallin/Hsp20 domain; HSP20-like chaperone;
Csa3G777620.1		36.777	mitochondria							Alpha/Beta hydrolase fold; Alpha/beta hydrolase fold-1;
Csa7G446960.1	Hydroxyphenylpyruvate reductase OS=Plectranthus scutellarioides GN=HPPR PE=1 SV=2	35.081	cytoskeleton	GO:0044699 single-organism process; GO:0008152 metabolic process; GO:0055114 oxidation-reduction process; GO:0044710 single-organism metabolic process;		GO:0097159 organic cyclic compound binding; GO:1901363 heterocyclic compound binding; GO:0016614 oxidoreductase activity, acting on CH-OH group of donors; GO:0016616 oxidoreductase activity, acting on the CH-OH group of donors, NAD or NADP as acceptor; GO:1901265 nucleoside phosphate binding; GO:0051287 NAD binding; GO:0003824 catalytic activity; GO:0005488 binding; GO:0000166 nucleotide binding;…	K15919	HPR2; hydroxypyruvate reductase 2	csv01110 Biosynthesis of secondary metabolites - Cucumis sativus (cucumber); csv00630 Glyoxylate and dicarboxylate metabolism - Cucumis sativus (cucumber); csv00260 Glycine, serine and threonine metabolism - Cucumis sativus (cucumber); csv01200 Carbon metabolism - Cucumis sativus (cucumber); csv01100 Metabolic pathways - Cucumis sativus (cucumber);	D-isomer specific 2-hydroxyacid dehydrogenase, catalytic domain; D-isomer specific 2-hydroxyacid dehydrogenase, NAD-binding domain; NAD(P)-binding domain;
Csa6G516580.1	Cysteine-rich receptor-like protein kinase 29 OS=Arabidopsis thaliana GN=CRK29 PE=2 SV=1	64.123	chloroplast	GO:0016310 phosphorylation; GO:0044267 cellular protein metabolic process; GO:0044238 primary metabolic process; GO:0044237 cellular metabolic process; GO:0006796 phosphate-containing compound metabolic process; GO:0071704 organic substance metabolic process; GO:0008152 metabolic process; GO:0006468 protein phosphorylation; GO:0006793 phosphorus metabolic process; GO:0044260 cellular macromolecul…		GO:0005524 ATP binding; GO:1901265 nucleoside phosphate binding; GO:0016773 phosphotransferase activity, alcohol group as acceptor; GO:0001882 nucleoside binding; GO:0043167 ion binding; GO:0004672 protein kinase activity; GO:0000166 nucleotide binding; GO:0097159 organic cyclic compound binding; GO:1901363 heterocyclic compound binding; GO:0032549 ribonucleoside binding; GO:0097367 carbohydrate …				Protein kinase domain; Gnk2-homologous domain; Serine-threonine/tyrosine-protein kinase catalytic domain; Concanavalin A-like lectin/glucanase domain; Protein kinase-like domain;
Csa3G183360.1	Mediator of RNA polymerase II transcription subunit 36a OS=Arabidopsis thaliana GN=MED36A PE=1 SV=2	32.35	cytoplasm	GO:0016072 rRNA metabolic process; GO:0006396 RNA processing; GO:0034470 ncRNA processing; GO:0044085 cellular component biogenesis; GO:0022613 ribonucleoprotein complex biogenesis; GO:0006725 cellular aromatic compound metabolic process; GO:0006807 nitrogen compound metabolic process; GO:0042254 ribosome biogenesis; GO:1901360 organic cyclic compound metabolic process; GO:0044238 primary metabol…		GO:0097159 organic cyclic compound binding; GO:1901363 heterocyclic compound binding; GO:0003723 RNA binding; GO:0008168 methyltransferase activity; GO:0003824 catalytic activity; GO:0005488 binding; GO:0003676 nucleic acid binding; GO:0016741 transferase activity, transferring one-carbon groups; GO:0016740 transferase activity;	K14563	NOP1; rRNA 2'-O-methyltransferase fibrillarin [EC:2.1.1.-]	csv03008 Ribosome biogenesis in eukaryotes - Cucumis sativus (cucumber);	S-adenosyl-L-methionine-dependent methyltransferase;
Csa1G005560.1	"Probable alpha,alpha-trehalose-phosphate synthase [UDP-forming] 10 OS=Arabidopsis thaliana GN=TPS10 PE=2 SV=1"	97.137	nucleus	GO:0016051 carbohydrate biosynthetic process; GO:0044711 single-organism biosynthetic process; GO:0044763 single-organism cellular process; GO:0044699 single-organism process; GO:0009058 biosynthetic process; GO:0005984 disaccharide metabolic process; GO:0005975 carbohydrate metabolic process; GO:0009312 oligosaccharide biosynthetic process; GO:0044238 primary metabolic process; GO:0044237 cellul…		GO:0003824 catalytic activity;	K16055	TPS; trehalose 6-phosphate synthase/phosphatase [EC:2.4.1.15 3.1.3.12]	csv01100 Metabolic pathways - Cucumis sativus (cucumber); csv00500 Starch and sucrose metabolism - Cucumis sativus (cucumber);	Glycosyl transferase, family 20; HAD-like domain;
Csa4G028450.1	"Acyl-coenzyme A oxidase, peroxisomal OS=Cucurbita maxima GN=Acx PE=1 SV=1"	77.813	cytoplasm	GO:0034440 lipid oxidation; GO:0044699 single-organism process; GO:0044255 cellular lipid metabolic process; GO:0044237 cellular metabolic process; GO:0071704 organic substance metabolic process; GO:0008152 metabolic process; GO:0030258 lipid modification; GO:0044248 cellular catabolic process; GO:0032787 monocarboxylic acid metabolic process; GO:0009987 cellular process; GO:0006629 lipid metabol…	GO:0043226 organelle; GO:0043231 intracellular membrane-bounded organelle; GO:0043229 intracellular organelle; GO:0044464 cell part; GO:0005622 intracellular; GO:0005777 peroxisome; GO:0042579 microbody; GO:0005737 cytoplasm; GO:0044424 intracellular part; GO:0005623 cell; GO:0043227 membrane-bounded organelle; GO:0044444 cytoplasmic part;	GO:0016634 oxidoreductase activity, acting on the CH-CH group of donors, oxygen as acceptor; GO:1901265 nucleoside phosphate binding; GO:0050660 flavin adenine dinucleotide binding; GO:0043167 ion binding; GO:0003997 acyl-CoA oxidase activity; GO:0000166 nucleotide binding; GO:0048037 cofactor binding; GO:0016491 oxidoreductase activity; GO:0016627 oxidoreductase activity, acting on the CH-CH gro…	K00232	E1.3.3.6; acyl-CoA oxidase [EC:1.3.3.6]	csv00592 alpha-Linolenic acid metabolism - Cucumis sativus (cucumber); csv01110 Biosynthesis of secondary metabolites - Cucumis sativus (cucumber); csv04146 Peroxisome - Cucumis sativus (cucumber); csv01040 Biosynthesis of unsaturated fatty acids - Cucumis sativus (cucumber); csv00071 Fatty acid degradation - Cucumis sativus (cucumber); csv01100 Metabolic pathways - Cucumis sativus (cucumber); cs…	Acyl-CoA dehydrogenase/oxidase, N-terminal and middle domain; Acyl-CoA oxidase/dehydrogenase, central domain; Acyl-CoA oxidase, C-terminal; Acyl-CoA dehydrogenase/oxidase C-terminal;
Csa1G574840.1	"tRNA(adenine(34)) deaminase, chloroplastic OS=Arabidopsis thaliana GN=TADA PE=1 SV=1"	20.077	cytoplasm			GO:0043169 cation binding; GO:0046872 metal ion binding; GO:0016787 hydrolase activity; GO:0008270 zinc ion binding; GO:0046914 transition metal ion binding; GO:0003824 catalytic activity; GO:0005488 binding; GO:0043167 ion binding;				Cytidine and deoxycytidylate deaminases, zinc-binding; Cytidine deaminase-like;
Csa4G004810.1	Periodic tryptophan protein 2 OS=Arabidopsis thaliana GN=PWP2 PE=1 SV=1	99.88	chloroplast			GO:0005515 protein binding; GO:0005488 binding;	K14558	PWP2; periodic tryptophan protein 2	csv03008 Ribosome biogenesis in eukaryotes - Cucumis sativus (cucumber);	WD40-repeat-containing domain; WD40/YVTN repeat-like-containing domain; Quinoprotein alcohol dehydrogenase-like superfamily; Small-subunit processome, Utp12;
Csa7G031650.1	Nudix hydrolase 2 OS=Arabidopsis thaliana GN=NUDT2 PE=1 SV=1	38.218	chloroplast			GO:0016787 hydrolase activity; GO:0003824 catalytic activity;				NUDIX hydrolase domain-like; NUDIX hydrolase domain;
Csa5G171170.2	"Pheophytinase, chloroplastic OS=Arabidopsis thaliana GN=PPH PE=1 SV=1"	60.19	chloroplast							Alpha/Beta hydrolase fold; Alpha/beta hydrolase fold-1;
Csa5G168790.1		61.479	chloroplast
Csa4G026850.1	Peroxidase 17 OS=Arabidopsis thaliana GN=PER17 PE=2 SV=1	37.591	chloroplast	GO:0008152 metabolic process; GO:0042743 hydrogen peroxide metabolic process; GO:0006950 response to stress; GO:0072593 reactive oxygen species metabolic process; GO:0055114 oxidation-reduction process; GO:0044710 single-organism metabolic process; GO:0006979 response to oxidative stress; GO:0044699 single-organism process; GO:0044248 cellular catabolic process; GO:0050896 response to stimulus; G…		GO:0097159 organic cyclic compound binding; GO:1901363 heterocyclic compound binding; GO:0020037 heme binding; GO:0003824 catalytic activity; GO:0005488 binding; GO:0016209 antioxidant activity; GO:0004601 peroxidase activity; GO:0046906 tetrapyrrole binding; GO:0016491 oxidoreductase activity; GO:0016684 oxidoreductase activity, acting on peroxide as acceptor;	K00430	E1.11.1.7; peroxidase [EC:1.11.1.7]	csv01110 Biosynthesis of secondary metabolites - Cucumis sativus (cucumber); csv00940 Phenylpropanoid biosynthesis - Cucumis sativus (cucumber); csv01100 Metabolic pathways - Cucumis sativus (cucumber);	Secretory peroxidase; Haem peroxidase, plant/fungal/bacterial;
Csa4G025150.1	"Tyrosine--tRNA ligase, chloroplastic/mitochondrial OS=Arabidopsis thaliana GN=EMB2768 PE=2 SV=1"	54.658	chloroplast	GO:0006518 peptide metabolic process; GO:0006725 cellular aromatic compound metabolic process; GO:0044267 cellular protein metabolic process; GO:0044699 single-organism process; GO:0009058 biosynthetic process; GO:1901566 organonitrogen compound biosynthetic process; GO:0043039 tRNA aminoacylation; GO:0044237 cellular metabolic process; GO:0071704 organic substance metabolic process; GO:0008152 m…	GO:0044424 intracellular part; GO:0005623 cell; GO:0044464 cell part; GO:0005622 intracellular; GO:0005737 cytoplasm;	GO:0016876 ligase activity, forming aminoacyl-tRNA and related compounds; GO:0003723 RNA binding; GO:0005524 ATP binding; GO:1901265 nucleoside phosphate binding; GO:0016875 ligase activity, forming carbon-oxygen bonds; GO:0016874 ligase activity; GO:0001882 nucleoside binding; GO:0043167 ion binding; GO:0000166 nucleotide binding; GO:1901363 heterocyclic compound binding; GO:0097159 organic cycl…	K01866	YARS; tyrosyl-tRNA synthetase [EC:6.1.1.1]	csv00970 Aminoacyl-tRNA biosynthesis - Cucumis sativus (cucumber);	Rossmann-like alpha/beta/alpha sandwich fold; RNA-binding S4 domain;
Csa7G067480.1	"Soluble inorganic pyrophosphatase 6, chloroplastic OS=Arabidopsis thaliana GN=PPA6 PE=1 SV=1"	33.019	chloroplast	GO:0008152 metabolic process; GO:0044237 cellular metabolic process; GO:0006793 phosphorus metabolic process; GO:0009987 cellular process; GO:0006796 phosphate-containing compound metabolic process;	GO:0044424 intracellular part; GO:0005623 cell; GO:0044464 cell part; GO:0005622 intracellular; GO:0005737 cytoplasm;	GO:0000287 magnesium ion binding; GO:0004427 inorganic diphosphatase activity; GO:0016462 pyrophosphatase activity; GO:0003824 catalytic activity; GO:0005488 binding; GO:0043167 ion binding; GO:0046872 metal ion binding; GO:0043169 cation binding; GO:0016817 hydrolase activity, acting on acid anhydrides; GO:0016787 hydrolase activity; GO:0016818 hydrolase activity, acting on acid anhydrides, in p…	K01507	ppa; inorganic pyrophosphatase [EC:3.6.1.1]	csv00190 Oxidative phosphorylation - Cucumis sativus (cucumber);
Csa2G356660.2	"ADP,ATP carrier protein 1, mitochondrial OS=Gossypium hirsutum GN=ANT1 PE=2 SV=1"	42.478	chloroplast	GO:0006810 transport; GO:0055085 transmembrane transport; GO:0051179 localization; GO:0051234 establishment of localization;	GO:0016020 membrane; GO:0043229 intracellular organelle; GO:0044429 mitochondrial part; GO:0031090 organelle membrane; GO:0031967 organelle envelope; GO:0044446 intracellular organelle part; GO:0005737 cytoplasm; GO:0044424 intracellular part; GO:0005623 cell; GO:0044422 organelle part; GO:0005739 mitochondrion; GO:0005740 mitochondrial envelope; GO:0043231 intracellular membrane-bounded organell…	GO:0005215 transporter activity;	K05863			Mitochondrial carrier domain;
Csa6G289730.1	"Arogenate dehydratase/prephenate dehydratase 2, chloroplastic OS=Arabidopsis thaliana GN=ADT2 PE=1 SV=1"	42.838	chloroplast	GO:0006725 cellular aromatic compound metabolic process; GO:0016053 organic acid biosynthetic process; GO:0044699 single-organism process; GO:0009058 biosynthetic process; GO:1901566 organonitrogen compound biosynthetic process; GO:0044237 cellular metabolic process; GO:0071704 organic substance metabolic process; GO:0009094 L-phenylalanine biosynthetic process; GO:0008152 metabolic process; GO:0…		GO:0004664 prephenate dehydratase activity; GO:0016597 amino acid binding; GO:0031406 carboxylic acid binding; GO:0003824 catalytic activity; GO:0005488 binding; GO:0043167 ion binding; GO:0043177 organic acid binding; GO:0016829 lyase activity; GO:0043168 anion binding; GO:0016836 hydro-lyase activity; GO:0016835 carbon-oxygen lyase activity; GO:0036094 small molecule binding;	K05359	ADT; arogenate/prephenate dehydratase [EC:4.2.1.91 4.2.1.51]	csv01110 Biosynthesis of secondary metabolites - Cucumis sativus (cucumber); csv01230 Biosynthesis of amino acids - Cucumis sativus (cucumber); csv01100 Metabolic pathways - Cucumis sativus (cucumber); csv00400 Phenylalanine, tyrosine and tryptophan biosynthesis - Cucumis sativus (cucumber);	Prephenate dehydratase; ACT domain;
Csa3G733360.1	"Protein RETICULATA-RELATED 1, chloroplastic OS=Arabidopsis thaliana GN=RER1 PE=1 SV=1"	47.863	endoplasmic reticulum
Csa4G015810.1	Probably inactive leucine-rich repeat receptor-like protein kinase At3g28040 OS=Arabidopsis thaliana GN=At3g28040 PE=2 SV=1	110.1	plasma membrane	GO:0016310 phosphorylation; GO:0044267 cellular protein metabolic process; GO:0044238 primary metabolic process; GO:0044237 cellular metabolic process; GO:0006796 phosphate-containing compound metabolic process; GO:0071704 organic substance metabolic process; GO:0008152 metabolic process; GO:0006468 protein phosphorylation; GO:0006793 phosphorus metabolic process; GO:0044260 cellular macromolecul…		GO:0005524 ATP binding; GO:1901265 nucleoside phosphate binding; GO:0016773 phosphotransferase activity, alcohol group as acceptor; GO:0001882 nucleoside binding; GO:0043167 ion binding; GO:0005515 protein binding; GO:0004672 protein kinase activity; GO:0000166 nucleotide binding; GO:0097159 organic cyclic compound binding; GO:1901363 heterocyclic compound binding; GO:0032549 ribonucleoside bindi…				Protein kinase domain; Leucine-rich repeat-containing N-terminal, plant-type; Leucine-rich repeat domain, L domain-like; Protein kinase-like domain;
Csa2G360590.1	Polyadenylate-binding protein RBP47C OS=Arabidopsis thaliana GN=RBP47C PE=2 SV=1	47.752	nucleus			GO:0097159 organic cyclic compound binding; GO:1901363 heterocyclic compound binding; GO:1901265 nucleoside phosphate binding; GO:0005488 binding; GO:0003676 nucleic acid binding; GO:0000166 nucleotide binding; GO:0036094 small molecule binding;				RNA recognition motif domain; Nucleotide-binding alpha-beta plait domain;
Csa1G696520.1	Bark storage protein A OS=Populus deltoides GN=BSPA PE=2 SV=1	38.434	cytoplasm	GO:0009116 nucleoside metabolic process; GO:0006725 cellular aromatic compound metabolic process; GO:0044281 small molecule metabolic process; GO:0044763 single-organism cellular process; GO:0044699 single-organism process; GO:1901360 organic cyclic compound metabolic process; GO:0006807 nitrogen compound metabolic process; GO:0044238 primary metabolic process; GO:0044237 cellular metabolic proce…		GO:0003824 catalytic activity;				Nucleoside phosphorylase domain;
Csa7G252650.1	Zinc finger CCCH domain-containing protein 37 OS=Arabidopsis thaliana GN=HUA1 PE=1 SV=1	53.058	chloroplast			GO:0046872 metal ion binding; GO:0043169 cation binding; GO:0005488 binding; GO:0043167 ion binding;				Zinc finger, CCCH-type;
Csa2G173020.1		21.51	extracellular
Csa5G218190.1	Sorting nexin 2B OS=Arabidopsis thaliana GN=SNX2B PE=1 SV=1	61.189	cytoplasm			GO:0008289 lipid binding; GO:0043168 anion binding; GO:0005488 binding; GO:0035091 phosphatidylinositol binding; GO:0005543 phospholipid binding; GO:0043167 ion binding;				Sorting nexin Vps5-like, C-terminal; Phox homologous domain;
Csa7G432360.1	Protein TSS OS=Arabidopsis thaliana GN=TSS PE=1 SV=1	188.09	chloroplast			GO:0005515 protein binding; GO:0005488 binding;	K03255			Tetratricopeptide-like helical domain; CLU central domain; Clustered mitochondria protein, N-terminal; Tetratricopeptide repeat-containing domain;
Csa2G369020.1	Protein EXORDIUM OS=Arabidopsis thaliana GN=EXO PE=2 SV=1	33.973	chloroplast
Csa3G175670.1		92.6	nucleus	GO:0045184 establishment of protein localization; GO:0006810 transport; GO:0046907 intracellular transport; GO:0070727 cellular macromolecule localization; GO:0051649 establishment of localization in cell; GO:0006886 intracellular protein transport; GO:0071702 organic substance transport; GO:0008104 protein localization; GO:0033036 macromolecule localization; GO:0034613 cellular protein localizat…	GO:0043229 intracellular organelle; GO:0005737 cytoplasm; GO:0044446 intracellular organelle part; GO:0012505 endomembrane system; GO:0032991 macromolecular complex; GO:0044424 intracellular part; GO:0005623 cell; GO:0044422 organelle part; GO:0043231 intracellular membrane-bounded organelle; GO:0043226 organelle; GO:0044464 cell part; GO:0005622 intracellular; GO:0044431 Golgi apparatus part; GO…		K20294
Csa6G407650.1	Histone H1.2 OS=Arabidopsis thaliana GN=At2g30620 PE=1 SV=1	29.004	nucleus	GO:0044085 cellular component biogenesis; GO:0016043 cellular component organization; GO:0034728 nucleosome organization; GO:0034622 cellular macromolecular complex assembly; GO:0006333 chromatin assembly or disassembly; GO:0043933 macromolecular complex subunit organization; GO:0065004 protein-DNA complex assembly; GO:0006323 DNA packaging; GO:0006334 nucleosome assembly; GO:0051276 chromosome o…	GO:0043229 intracellular organelle; GO:0043232 intracellular non-membrane-bounded organelle; GO:0044446 intracellular organelle part; GO:0032991 macromolecular complex; GO:0044424 intracellular part; GO:0005623 cell; GO:0044422 organelle part; GO:0044427 chromosomal part; GO:0000786 nucleosome; GO:0043228 non-membrane-bounded organelle; GO:0043231 intracellular membrane-bounded organelle; GO:0043…	GO:0097159 organic cyclic compound binding; GO:1901363 heterocyclic compound binding; GO:0003677 DNA binding; GO:0005488 binding; GO:0003676 nucleic acid binding;	K11275			Winged helix-turn-helix DNA-binding domain; Linker histone H1/H5, domain H15;
Csa4G133700.1	2-hydroxyacyl-CoA lyase OS=Arabidopsis thaliana GN=HACL PE=1 SV=1	60.996	cytoplasm			GO:0000287 magnesium ion binding; GO:0019842 vitamin binding; GO:0043167 ion binding; GO:0048037 cofactor binding; GO:1901681 sulfur compound binding; GO:0030976 thiamine pyrophosphate binding; GO:1901363 heterocyclic compound binding; GO:0097159 organic cyclic compound binding; GO:0003824 catalytic activity; GO:0005488 binding; GO:0043169 cation binding; GO:0046872 metal ion binding; GO:0043168 …	K12261	HACL1; 2-hydroxyacyl-CoA lyase 1 [EC:4.1.-.-]	csv04146 Peroxisome - Cucumis sativus (cucumber);	Thiamine pyrophosphate enzyme, central domain; DHS-like NAD/FAD-binding domain; Thiamin diphosphate-binding fold; Thiamine pyrophosphate enzyme, N-terminal TPP-binding domain; Thiamine pyrophosphate enzyme, C-terminal TPP-binding;
Csa1G050400.1	"Argininosuccinate synthase, chloroplastic OS=Arabidopsis thaliana GN=At4g24830 PE=1 SV=3"	54.197	chloroplast	GO:0009064 glutamine family amino acid metabolic process; GO:0008652 cellular amino acid biosynthetic process; GO:0006526 arginine biosynthetic process; GO:0016053 organic acid biosynthetic process; GO:0044711 single-organism biosynthetic process; GO:0044281 small molecule metabolic process; GO:0044763 single-organism cellular process; GO:0006525 arginine metabolic process; GO:0044699 single-orga…		GO:0005524 ATP binding; GO:0004055 argininosuccinate synthase activity; GO:1901265 nucleoside phosphate binding; GO:0016874 ligase activity; GO:0001882 nucleoside binding; GO:0043167 ion binding; GO:0000166 nucleotide binding; GO:0016879 ligase activity, forming carbon-nitrogen bonds; GO:0097159 organic cyclic compound binding; GO:1901363 heterocyclic compound binding; GO:0032549 ribonucleoside b…	K01940	argG; argininosuccinate synthase [EC:6.3.4.5]	csv01110 Biosynthesis of secondary metabolites - Cucumis sativus (cucumber); csv01230 Biosynthesis of amino acids - Cucumis sativus (cucumber); csv00250 Alanine, aspartate and glutamate metabolism - Cucumis sativus (cucumber); csv01100 Metabolic pathways - Cucumis sativus (cucumber); csv00220 Arginine biosynthesis - Cucumis sativus (cucumber);	Rossmann-like alpha/beta/alpha sandwich fold; Argininosuccinate synthetase, catalytic/multimerisation domain body;
Csa3G595230.2	"Succinate dehydrogenase [ubiquinone] iron-sulfur subunit 2, mitochondrial OS=Arabidopsis thaliana GN=SDH2-2 PE=1 SV=2"	31.035	mitochondria	GO:0072350 tricarboxylic acid metabolic process; GO:0055114 oxidation-reduction process; GO:0044281 small molecule metabolic process; GO:0044763 single-organism cellular process; GO:0006099 tricarboxylic acid cycle; GO:0044699 single-organism process; GO:0044238 primary metabolic process; GO:0045333 cellular respiration; GO:0044237 cellular metabolic process; GO:0071704 organic substance metaboli…		GO:0009055 electron carrier activity; GO:0051537 2 iron, 2 sulfur cluster binding; GO:0003824 catalytic activity; GO:0005488 binding; GO:0051536 iron-sulfur cluster binding; GO:0051540 metal cluster binding; GO:0016491 oxidoreductase activity;	K00235	SDHB; succinate dehydrogenase (ubiquinone) iron-sulfur subunit [EC:1.3.5.1]	csv01110 Biosynthesis of secondary metabolites - Cucumis sativus (cucumber); csv00020 Citrate cycle (TCA cycle) - Cucumis sativus (cucumber); csv00190 Oxidative phosphorylation - Cucumis sativus (cucumber); csv01200 Carbon metabolism - Cucumis sativus (cucumber); csv01100 Metabolic pathways - Cucumis sativus (cucumber);	4Fe-4S ferredoxin-type, iron-sulphur binding domain; 2Fe-2S ferredoxin-type iron-sulfur binding domain; Alpha-helical ferredoxin; Beta-grasp domain; Succinate dehydogenase/fumarate reductase N-terminal;
Csa4G011700.2		13.766	nucleus				K17424			Ribosomal protein/NADH dehydrogenase domain; Thioredoxin-like fold;
Csa1G573730.1	"Asparagine--tRNA ligase, cytoplasmic 1 OS=Arabidopsis thaliana GN=SYNC1 PE=1 SV=1"	64.096	cytoplasm	GO:0006518 peptide metabolic process; GO:0006725 cellular aromatic compound metabolic process; GO:0044267 cellular protein metabolic process; GO:0044699 single-organism process; GO:0009058 biosynthetic process; GO:0006421 asparaginyl-tRNA aminoacylation; GO:1901566 organonitrogen compound biosynthetic process; GO:0043039 tRNA aminoacylation; GO:0044237 cellular metabolic process; GO:0071704 organ…	GO:0044424 intracellular part; GO:0005623 cell; GO:0044464 cell part; GO:0005622 intracellular; GO:0005737 cytoplasm;	GO:0016876 ligase activity, forming aminoacyl-tRNA and related compounds; GO:0005524 ATP binding; GO:1901265 nucleoside phosphate binding; GO:0016875 ligase activity, forming carbon-oxygen bonds; GO:0016874 ligase activity; GO:0001882 nucleoside binding; GO:0043167 ion binding; GO:0000166 nucleotide binding; GO:0097159 organic cyclic compound binding; GO:1901363 heterocyclic compound binding; GO:…	K01893	NARS; asparaginyl-tRNA synthetase [EC:6.1.1.22]	csv00970 Aminoacyl-tRNA biosynthesis - Cucumis sativus (cucumber);	Nucleic acid-binding, OB-fold; Aminoacyl-tRNA synthetase, class II (D/K/N); OB-fold nucleic acid binding domain, AA-tRNA synthetase-type; S15/NS1, RNA-binding; WHEP-TRS domain; Aminoacyl-tRNA synthetase, class II;
Csa5G608060.2	Choline/ethanolaminephosphotransferase 1 OS=Arabidopsis thaliana GN=AAPT1 PE=1 SV=1	34.306	plasma membrane	GO:0044711 single-organism biosynthetic process; GO:0044763 single-organism cellular process; GO:0008654 phospholipid biosynthetic process; GO:0044699 single-organism process; GO:0009058 biosynthetic process; GO:0044255 cellular lipid metabolic process; GO:0044238 primary metabolic process; GO:1901576 organic substance biosynthetic process; GO:0044237 cellular metabolic process; GO:0006796 phosph…	GO:0016020 membrane;	GO:0016780 phosphotransferase activity, for other substituted phosphate groups; GO:0003824 catalytic activity; GO:0016740 transferase activity; GO:0016772 transferase activity, transferring phosphorus-containing groups;	K00993	EPT1; ethanolaminephosphotransferase [EC:2.7.8.1]	csv01110 Biosynthesis of secondary metabolites - Cucumis sativus (cucumber); csv00440 Phosphonate and phosphinate metabolism - Cucumis sativus (cucumber); csv00565 Ether lipid metabolism - Cucumis sativus (cucumber); csv00564 Glycerophospholipid metabolism - Cucumis sativus (cucumber); csv01100 Metabolic pathways - Cucumis sativus (cucumber);
Csa1G207310.1	"Elongation factor Ts, mitochondrial OS=Ricinus communis GN=EFTS PE=3 SV=1"	121.86	chloroplast	GO:0006518 peptide metabolic process; GO:0006414 translational elongation; GO:0043043 peptide biosynthetic process; GO:0044267 cellular protein metabolic process; GO:0006807 nitrogen compound metabolic process; GO:0009058 biosynthetic process; GO:0043603 cellular amide metabolic process; GO:0044238 primary metabolic process; GO:1901566 organonitrogen compound biosynthetic process; GO:1901576 orga…	GO:0005623 cell; GO:0005622 intracellular; GO:0044464 cell part;	GO:0097159 organic cyclic compound binding; GO:1901363 heterocyclic compound binding; GO:0003723 RNA binding; GO:0008135 translation factor activity, RNA binding; GO:0005515 protein binding; GO:0003746 translation elongation factor activity; GO:0005488 binding; GO:0003676 nucleic acid binding;	K02357			Nucleic acid-binding, OB-fold; S1 domain; RNA-binding domain, S1; UBA-like; Translation elongation factor EFTs/EF1B, dimerisation;
Csa5G218750.2	Staphylococcal-like nuclease CAN2 OS=Arabidopsis thaliana GN=CAN2 PE=1 SV=1	34.421	chloroplast							Staphylococcal nuclease (SNase-like), OB-fold;
Csa1G575110.1	ATP-dependent 6-phosphofructokinase 7 OS=Arabidopsis thaliana GN=PFK7 PE=1 SV=1	54.056	cytoplasm	GO:0006757 ATP generation from ADP; GO:0009116 nucleoside metabolic process; GO:0042278 purine nucleoside metabolic process; GO:0006165 nucleoside diphosphate phosphorylation; GO:0046031 ADP metabolic process; GO:0019362 pyridine nucleotide metabolic process; GO:0006096 glycolytic process; GO:0009167 purine ribonucleoside monophosphate metabolic process; GO:0009117 nucleotide metabolic process; G…		GO:0003872 6-phosphofructokinase activity; GO:0005524 ATP binding; GO:1901265 nucleoside phosphate binding; GO:0016773 phosphotransferase activity, alcohol group as acceptor; GO:0001882 nucleoside binding; GO:0043167 ion binding; GO:0000166 nucleotide binding; GO:0097159 organic cyclic compound binding; GO:1901363 heterocyclic compound binding; GO:0032549 ribonucleoside binding; GO:0097367 carboh…	K00850	pfkA; 6-phosphofructokinase 1 [EC:2.7.1.11]	csv01110 Biosynthesis of secondary metabolites - Cucumis sativus (cucumber); csv00052 Galactose metabolism - Cucumis sativus (cucumber); csv01200 Carbon metabolism - Cucumis sativus (cucumber); csv00030 Pentose phosphate pathway - Cucumis sativus (cucumber); csv03018 RNA degradation - Cucumis sativus (cucumber); csv01100 Metabolic pathways - Cucumis sativus (cucumber); csv01230 Biosynthesis of am…	Phosphofructokinase domain;
Csa3G731060.1	"Acyl-coenzyme A oxidase 4, peroxisomal OS=Arabidopsis thaliana GN=ACX4 PE=1 SV=1"	48.253	cytoplasm	GO:0044699 single-organism process; GO:0008152 metabolic process; GO:0055114 oxidation-reduction process; GO:0044710 single-organism metabolic process;		GO:1901265 nucleoside phosphate binding; GO:0050660 flavin adenine dinucleotide binding; GO:0043167 ion binding; GO:0000166 nucleotide binding; GO:0048037 cofactor binding; GO:0016491 oxidoreductase activity; GO:0016627 oxidoreductase activity, acting on the CH-CH group of donors; GO:1901363 heterocyclic compound binding; GO:0097159 organic cyclic compound binding; GO:0003824 catalytic activity; …	K00232	E1.3.3.6; acyl-CoA oxidase [EC:1.3.3.6]	csv00592 alpha-Linolenic acid metabolism - Cucumis sativus (cucumber); csv01110 Biosynthesis of secondary metabolites - Cucumis sativus (cucumber); csv04146 Peroxisome - Cucumis sativus (cucumber); csv01040 Biosynthesis of unsaturated fatty acids - Cucumis sativus (cucumber); csv00071 Fatty acid degradation - Cucumis sativus (cucumber); csv01100 Metabolic pathways - Cucumis sativus (cucumber); cs…	Acyl-CoA dehydrogenase/oxidase, N-terminal and middle domain; Acyl-CoA dehydrogenase/oxidase, N-terminal; Acyl-CoA oxidase/dehydrogenase, central domain; Acyl-CoA dehydrogenase/oxidase C-terminal;
Csa4G652120.1		28.077	chloroplast		GO:0005759 mitochondrial matrix; GO:0043229 intracellular organelle; GO:0044429 mitochondrial part; GO:0005737 cytoplasm; GO:0044446 intracellular organelle part; GO:0044424 intracellular part; GO:0005623 cell; GO:0005739 mitochondrion; GO:0044422 organelle part; GO:0031974 membrane-enclosed lumen; GO:0043226 organelle; GO:0043231 intracellular membrane-bounded organelle; GO:0070013 intracellular…		K15414
Csa2G031170.3	Serine/threonine-protein phosphatase PP1 OS=Phaseolus vulgaris PE=2 SV=1	35.999	cytoplasm			GO:0016787 hydrolase activity; GO:0003824 catalytic activity;	K06269	PPP1C; serine/threonine-protein phosphatase PP1 catalytic subunit [EC:3.1.3.16]	csv03015 mRNA surveillance pathway - Cucumis sativus (cucumber);	Metallo-dependent phosphatase-like; Calcineurin-like phosphoesterase domain, ApaH type; Serine-threonine protein phosphatase, N-terminal; Serine/threonine-specific protein phosphatase/bis(5-nucleosyl)-tetraphosphatase;
Csa5G517760.1		24.224	chloroplast							Polyketide cyclase SnoaL-like domain; NTF2-like domain;
Csa1G021940.1	Transcription factor MYBS1 OS=Oryza sativa subsp. japonica GN=MYBS1 PE=1 SV=1	33.313	nucleus			GO:0097159 organic cyclic compound binding; GO:1901363 heterocyclic compound binding; GO:0003677 DNA binding; GO:0005488 binding; GO:0003676 nucleic acid binding;				SANT/Myb domain; Homeobox domain-like; Myb-like domain; Myb domain, plants; Myb domain;
Csa4G358700.1		77.106	chloroplast	GO:0006810 transport; GO:0048193 Golgi vesicle transport; GO:0051179 localization; GO:0006891 intra-Golgi vesicle-mediated transport; GO:0051234 establishment of localization; GO:0016192 vesicle-mediated transport;	GO:0043229 intracellular organelle; GO:0005737 cytoplasm; GO:0044446 intracellular organelle part; GO:0012505 endomembrane system; GO:0032991 macromolecular complex; GO:0044424 intracellular part; GO:0005623 cell; GO:0044422 organelle part; GO:0043231 intracellular membrane-bounded organelle; GO:0043226 organelle; GO:0044464 cell part; GO:0005622 intracellular; GO:0044431 Golgi apparatus part; GO…		K20293
Csa5G148630.1	Plant UBX domain-containing protein 10 OS=Arabidopsis thaliana GN=PUX10 PE=2 SV=1	21.996	chloroplast			GO:0005515 protein binding; GO:0005488 binding;				Ubiquitin-related domain; UBX domain;
Csa2G009590.1	AT-hook motif nuclear-localized protein 14 OS=Arabidopsis thaliana GN=AHL14 PE=1 SV=1	39.185	nucleus							PPC domain;
Csa3G778280.1	Secoisolariciresinol dehydrogenase (Fragment) OS=Forsythia intermedia PE=1 SV=1	28.694	cytoplasm			GO:0003824 catalytic activity; GO:0016491 oxidoreductase activity;				NAD(P)-binding domain;
Csa3G183950.1	Heat shock protein 83 OS=Ipomoea nil GN=HSP83A PE=2 SV=1	80.925	cytoplasm	GO:0006457 protein folding; GO:0006950 response to stress; GO:0050896 response to stimulus; GO:0009987 cellular process;		GO:0005524 ATP binding; GO:1901265 nucleoside phosphate binding; GO:0001882 nucleoside binding; GO:0043167 ion binding; GO:0005515 protein binding; GO:0000166 nucleotide binding; GO:0097159 organic cyclic compound binding; GO:1901363 heterocyclic compound binding; GO:0032549 ribonucleoside binding; GO:0097367 carbohydrate derivative binding; GO:0032553 ribonucleotide binding; GO:0005488 binding; …	K04079	HSP90A; molecular chaperone HtpG	csv04141 Protein processing in endoplasmic reticulum - Cucumis sativus (cucumber); csv04626 Plant-pathogen interaction - Cucumis sativus (cucumber);	Ribosomal protein S5 domain 2-type fold; Heat shock protein Hsp90, N-terminal; Histidine kinase-like ATPase, C-terminal domain;
Csa1G009900.1	Putative invertase inhibitor OS=Platanus acerifolia PE=1 SV=1	21.477	extracellular			GO:0004857 enzyme inhibitor activity; GO:0098772 molecular function regulator; GO:0030234 enzyme regulator activity;				Pectinesterase inhibitor domain;
Csa3G127190.1	WD-40 repeat-containing protein MSI1 OS=Solanum lycopersicum GN=MSI1 PE=2 SV=1	48.282	nucleus			GO:0005515 protein binding; GO:0005488 binding;	K10752			Histone-binding protein RBBP4, N-terminal; WD40-repeat-containing domain; WD40/YVTN repeat-like-containing domain;
Csa3G129470.1	Metacaspase-1 OS=Arabidopsis thaliana GN=AMC1 PE=1 SV=1	62.734	chloroplast							Caspase-like domain; Zinc finger, LSD1-type;
Csa3G740080.1	Adenosine kinase 2 OS=Arabidopsis thaliana GN=ADK2 PE=1 SV=1	37.463	cytoplasm	GO:0009116 nucleoside metabolic process; GO:0042278 purine nucleoside metabolic process; GO:0006725 cellular aromatic compound metabolic process; GO:0044699 single-organism process; GO:0046129 purine ribonucleoside biosynthetic process; GO:0009163 nucleoside biosynthetic process; GO:0009058 biosynthetic process; GO:1901566 organonitrogen compound biosynthetic process; GO:0043174 nucleoside salvag…		GO:0016301 kinase activity; GO:0019206 nucleoside kinase activity; GO:0016773 phosphotransferase activity, alcohol group as acceptor; GO:0003824 catalytic activity; GO:0019205 nucleobase-containing compound kinase activity; GO:0016740 transferase activity; GO:0004001 adenosine kinase activity; GO:0016772 transferase activity, transferring phosphorus-containing groups;	K00856	E2.7.1.20; adenosine kinase [EC:2.7.1.20]	csv00230 Purine metabolism - Cucumis sativus (cucumber); csv01100 Metabolic pathways - Cucumis sativus (cucumber);	Carbohydrate kinase PfkB; Ribokinase-like;
Csa1G071820.1	Putative ribonuclease H protein At1g65750 OS=Arabidopsis thaliana GN=At1g65750 PE=3 SV=1	23.369	chloroplast			GO:0097159 organic cyclic compound binding; GO:1901363 heterocyclic compound binding; GO:0004523 RNA-DNA hybrid ribonuclease activity; GO:0016893 endonuclease activity, active with either ribo- or deoxyribonucleic acids and producing 5'-phosphomonoesters; GO:0003824 catalytic activity; GO:0005488 binding; GO:0003676 nucleic acid binding; GO:0016788 hydrolase activity, acting on ester bonds; GO:00…				Ribonuclease H-like domain; Ribonuclease H domain;
Csa6G042490.1	"Fructose-1,6-bisphosphatase, cytosolic OS=Spinacia oleracea PE=1 SV=2"	36.978	cytoplasm	GO:0008152 metabolic process; GO:0005975 carbohydrate metabolic process; GO:0044238 primary metabolic process; GO:0071704 organic substance metabolic process;		GO:0019203 carbohydrate phosphatase activity; GO:0042578 phosphoric ester hydrolase activity; GO:0003824 catalytic activity; GO:0016791 phosphatase activity; GO:0016788 hydrolase activity, acting on ester bonds; GO:0016787 hydrolase activity; GO:0050308 sugar-phosphatase activity; GO:0042132 fructose 1,6-bisphosphate 1-phosphatase activity;	K03841	FBP; fructose-1,6-bisphosphatase I [EC:3.1.3.11]	csv01110 Biosynthesis of secondary metabolites - Cucumis sativus (cucumber); csv00710 Carbon fixation in photosynthetic organisms - Cucumis sativus (cucumber); csv01200 Carbon metabolism - Cucumis sativus (cucumber); csv00030 Pentose phosphate pathway - Cucumis sativus (cucumber); csv00051 Fructose and mannose metabolism - Cucumis sativus (cucumber); csv01100 Metabolic pathways - Cucumis sativus …	Fructose-1-6-bisphosphatase class I, N-terminal;
Csa1G172610.1	Phosphatidylinositol/phosphatidylcholine transfer protein SFH1 OS=Arabidopsis thaliana GN=SFH1 PE=2 SV=1	37.794	nucleus							CRAL-TRIO lipid binding domain; CRAL/TRIO, N-terminal domain;
Csa1G002880.2	Protein-L-isoaspartate O-methyltransferase 1 OS=Arabidopsis thaliana GN=PIMT1 PE=1 SV=3	26.005	chloroplast	GO:0008152 metabolic process; GO:0044260 cellular macromolecule metabolic process; GO:0044267 cellular protein metabolic process; GO:0006464 cellular protein modification process; GO:0043170 macromolecule metabolic process; GO:0019538 protein metabolic process; GO:0044238 primary metabolic process; GO:0043412 macromolecule modification; GO:0036211 protein modification process; GO:0044237 cellular…		GO:0008757 S-adenosylmethionine-dependent methyltransferase activity; GO:0008168 methyltransferase activity; GO:0004719 protein-L-isoaspartate (D-aspartate) O-methyltransferase activity; GO:0008276 protein methyltransferase activity; GO:0010340 carboxyl-O-methyltransferase activity; GO:0003824 catalytic activity; GO:0051998 protein carboxyl O-methyltransferase activity; GO:0016741 transferase act…	K00573			S-adenosyl-L-methionine-dependent methyltransferase;
Csa5G030450.1	Protein C2-DOMAIN ABA-RELATED 10 OS=Arabidopsis thaliana GN=CAR10 PE=2 SV=1	19.896	chloroplast			GO:0005515 protein binding; GO:0005488 binding;				C2 domain;
Csa2G386180.1	Patellin-3 OS=Arabidopsis thaliana GN=PATL3 PE=1 SV=2	60.544	chloroplast	GO:0006810 transport; GO:0051179 localization; GO:0051234 establishment of localization;	GO:0031224 intrinsic component of membrane; GO:0016020 membrane; GO:0016021 integral component of membrane; GO:0044425 membrane part;					CRAL-TRIO lipid binding domain; GOLD domain; CRAL/TRIO, N-terminal domain;
Csa3G017070.1	Calcineurin B-like protein 1 OS=Arabidopsis thaliana GN=CBL1 PE=1 SV=3	24.534	cytoplasm,nucleus			GO:0043169 cation binding; GO:0046872 metal ion binding; GO:0005509 calcium ion binding; GO:0005488 binding; GO:0043167 ion binding;	K06268			EF-hand domain pair; EF-hand domain;
Csa5G172280.1	"Phosphoglucomutase, chloroplastic OS=Pisum sativum GN=PGMP PE=2 SV=1"	68.415	chloroplast	GO:0008152 metabolic process; GO:0005975 carbohydrate metabolic process; GO:0044238 primary metabolic process; GO:0071704 organic substance metabolic process;		GO:0016853 isomerase activity; GO:0003824 catalytic activity; GO:0016866 intramolecular transferase activity; GO:0016868 intramolecular transferase activity, phosphotransferases;	K01835	pgm; phosphoglucomutase [EC:5.4.2.2]	csv01110 Biosynthesis of secondary metabolites - Cucumis sativus (cucumber); csv00052 Galactose metabolism - Cucumis sativus (cucumber); csv00230 Purine metabolism - Cucumis sativus (cucumber); csv00520 Amino sugar and nucleotide sugar metabolism - Cucumis sativus (cucumber); csv00030 Pentose phosphate pathway - Cucumis sativus (cucumber); csv01100 Metabolic pathways - Cucumis sativus (cucumber);…	Alpha-D-phosphohexomutase, alpha/beta/alpha domain III; Alpha-D-phosphohexomutase, C-terminal; Alpha-D-phosphohexomutase, alpha/beta/alpha domain II; Alpha-D-phosphohexomutase, alpha/beta/alpha I/II/III; Alpha-D-phosphohexomutase, alpha/beta/alpha domain I;
Csa1G423250.1		88.543	chloroplast			GO:0005515 protein binding; GO:0005488 binding;	K14552	NAN1; NET1-associated nuclear protein 1 (U3 small nucleolar RNA-associated protein 17)	csv03008 Ribosome biogenesis in eukaryotes - Cucumis sativus (cucumber);	WD40-repeat-containing domain; WD40/YVTN repeat-like-containing domain;
Csa1G007870.1	Transportin MOS14 OS=Arabidopsis thaliana GN=MOS14 PE=1 SV=1	107.33	nucleus	GO:0045184 establishment of protein localization; GO:0006810 transport; GO:0046907 intracellular transport; GO:0070727 cellular macromolecule localization; GO:0051649 establishment of localization in cell; GO:0006886 intracellular protein transport; GO:0071702 organic substance transport; GO:0008104 protein localization; GO:0033036 macromolecule localization; GO:0034613 cellular protein localizat…		GO:0031267 small GTPase binding; GO:0017016 Ras GTPase binding; GO:0005488 binding; GO:0005515 protein binding; GO:0008536 Ran GTPase binding; GO:0051020 GTPase binding; GO:0019899 enzyme binding;	K15436			Importin-beta, N-terminal domain; Exportin-1/Importin-beta-like; Armadillo-like helical; Armadillo-type fold;
Csa5G154200.1	"Probable phospholipid hydroperoxide glutathione peroxidase 6, mitochondrial OS=Arabidopsis thaliana GN=GPX6 PE=2 SV=2"	26.848	chloroplast	GO:0008152 metabolic process; GO:0006950 response to stress; GO:0055114 oxidation-reduction process; GO:0044710 single-organism metabolic process; GO:0006979 response to oxidative stress; GO:0044699 single-organism process; GO:0050896 response to stimulus;		GO:0016209 antioxidant activity; GO:0004601 peroxidase activity; GO:0004602 glutathione peroxidase activity; GO:0003824 catalytic activity; GO:0016491 oxidoreductase activity; GO:0016684 oxidoreductase activity, acting on peroxide as acceptor;	K00432	gpx; glutathione peroxidase [EC:1.11.1.9]	csv00590 Arachidonic acid metabolism - Cucumis sativus (cucumber); csv00480 Glutathione metabolism - Cucumis sativus (cucumber);	Thioredoxin-like fold;
Csa5G571460.1	Probable ribose-5-phosphate isomerase 1 OS=Arabidopsis thaliana GN=RPI1 PE=1 SV=1	29.594	cytoplasm	GO:0006739 NADP metabolic process; GO:0019362 pyridine nucleotide metabolic process; GO:0006725 cellular aromatic compound metabolic process; GO:0046496 nicotinamide nucleotide metabolic process; GO:0009117 nucleotide metabolic process; GO:0044699 single-organism process; GO:0072524 pyridine-containing compound metabolic process; GO:0044237 cellular metabolic process; GO:0006796 phosphate-contain…		GO:0016853 isomerase activity; GO:0016860 intramolecular oxidoreductase activity; GO:0004751 ribose-5-phosphate isomerase activity; GO:0003824 catalytic activity; GO:0016861 intramolecular oxidoreductase activity, interconverting aldoses and ketoses;	K01807	rpiA; ribose 5-phosphate isomerase A [EC:5.3.1.6]	csv01110 Biosynthesis of secondary metabolites - Cucumis sativus (cucumber); csv00710 Carbon fixation in photosynthetic organisms - Cucumis sativus (cucumber); csv01230 Biosynthesis of amino acids - Cucumis sativus (cucumber); csv01200 Carbon metabolism - Cucumis sativus (cucumber); csv00030 Pentose phosphate pathway - Cucumis sativus (cucumber); csv01100 Metabolic pathways - Cucumis sativus (cuc…
Csa3G002680.1	"3-dehydroquinate synthase, chloroplastic OS=Actinidia chinensis GN=DHQS PE=1 SV=2"	49.02	chloroplast	GO:0008652 cellular amino acid biosynthetic process; GO:0009072 aromatic amino acid family metabolic process; GO:0016053 organic acid biosynthetic process; GO:0044711 single-organism biosynthetic process; GO:0006725 cellular aromatic compound metabolic process; GO:0044281 small molecule metabolic process; GO:0044763 single-organism cellular process; GO:0044699 single-organism process; GO:0006807 …	GO:0044424 intracellular part; GO:0005623 cell; GO:0044464 cell part; GO:0005622 intracellular; GO:0005737 cytoplasm;	GO:0016829 lyase activity; GO:0016838 carbon-oxygen lyase activity, acting on phosphates; GO:0003856 3-dehydroquinate synthase activity; GO:0003824 catalytic activity; GO:0016835 carbon-oxygen lyase activity;	K01735	aroB; 3-dehydroquinate synthase [EC:4.2.3.4]	csv01110 Biosynthesis of secondary metabolites - Cucumis sativus (cucumber); csv01230 Biosynthesis of amino acids - Cucumis sativus (cucumber); csv01100 Metabolic pathways - Cucumis sativus (cucumber); csv00400 Phenylalanine, tyrosine and tryptophan biosynthesis - Cucumis sativus (cucumber);	3-dehydroquinate synthase AroB; 3-dehydroquinate synthase domain;
Csa1G467140.1	Dynamin-related protein 4C OS=Arabidopsis thaliana GN=DRP4C PE=2 SV=1	76.851	chloroplast			GO:1901265 nucleoside phosphate binding; GO:0001882 nucleoside binding; GO:0043167 ion binding; GO:0016817 hydrolase activity, acting on acid anhydrides; GO:0016787 hydrolase activity; GO:0000166 nucleotide binding; GO:0017111 nucleoside-triphosphatase activity; GO:0097159 organic cyclic compound binding; GO:1901363 heterocyclic compound binding; GO:0032549 ribonucleoside binding; GO:0097367 carb…				Dynamin-type guanine nucleotide-binding (G) domain; Dynamin GTPase effector; Dynamin, GTPase domain; GTPase effector domain; P-loop containing nucleoside triphosphate hydrolase; Dynamin central domain;
Csa1G570110.1	Amidase 1 OS=Arabidopsis thaliana GN=AMI1 PE=1 SV=1	46.223	cytoplasm				K01426	E3.5.1.4; amidase [EC:3.5.1.4]	csv00330 Arginine and proline metabolism - Cucumis sativus (cucumber); csv00360 Phenylalanine metabolism - Cucumis sativus (cucumber); csv00380 Tryptophan metabolism - Cucumis sativus (cucumber);	Amidase signature domain;
Csa2G270160.1		62.352	plasma membrane
Csa5G077190.1	NADPH-dependent pterin aldehyde reductase OS=Arabidopsis thaliana GN=At1g10310 PE=1 SV=1	27.368	cytoplasm,nucleus			GO:0003824 catalytic activity; GO:0016491 oxidoreductase activity;				NAD(P)-binding domain;
Csa5G198770.2	Probable aquaporin PIP1-4 OS=Arabidopsis thaliana GN=PIP1.4 PE=1 SV=1	23.2	plasma membrane	GO:0006810 transport; GO:0051179 localization; GO:0051234 establishment of localization;	GO:0016020 membrane;	GO:0005215 transporter activity;	K09872			Aquaporin-like;
Csa5G503600.1	Protein TONNEAU 1b OS=Arabidopsis thaliana GN=TON1B PE=1 SV=1	29.698	nucleus			GO:0005515 protein binding; GO:0005488 binding;	K16546			LIS1 homology motif;
Csa5G606480.1	Eukaryotic translation initiation factor 5A-2 OS=Nicotiana plumbaginifolia GN=EIF-5A2 PE=2 SV=1	17.301	cytoplasm	GO:0032270 positive regulation of cellular protein metabolic process; GO:0006518 peptide metabolic process; GO:0010608 posttranscriptional regulation of gene expression; GO:0043243 positive regulation of protein complex disassembly; GO:0006449 regulation of translational termination; GO:0009891 positive regulation of biosynthetic process; GO:0009058 biosynthetic process; GO:0044237 cellular metab…		GO:0097159 organic cyclic compound binding; GO:1901363 heterocyclic compound binding; GO:0043022 ribosome binding; GO:0008135 translation factor activity, RNA binding; GO:0003723 RNA binding; GO:0003746 translation elongation factor activity; GO:0005488 binding; GO:0003676 nucleic acid binding; GO:0044877 macromolecular complex binding; GO:0043021 ribonucleoprotein complex binding;	K03263			Translation protein SH3-like domain; Nucleic acid-binding, OB-fold; Ribosomal protein L2 domain 2; Translation elongation factor, IF5A C-terminal;
Csa5G649250.1	Protein RAE1 OS=Arabidopsis thaliana GN=RAE1 PE=1 SV=2	38.15	chloroplast			GO:0005515 protein binding; GO:0005488 binding;	K14298	RAE1; mRNA export factor	csv03013 RNA transport - Cucumis sativus (cucumber);	WD40-repeat-containing domain; WD40/YVTN repeat-like-containing domain;
Csa7G041970.1		21.465	extracellular
Csa2G324420.1	Serine carboxypeptidase-like 49 OS=Arabidopsis thaliana GN=SCPL49 PE=2 SV=2	57.134	chloroplast	GO:0006508 proteolysis; GO:0008152 metabolic process; GO:0043170 macromolecule metabolic process; GO:0019538 protein metabolic process; GO:0044238 primary metabolic process; GO:0071704 organic substance metabolic process;		GO:0004180 carboxypeptidase activity; GO:0008233 peptidase activity; GO:0008238 exopeptidase activity; GO:0003824 catalytic activity; GO:0017171 serine hydrolase activity; GO:0008236 serine-type peptidase activity; GO:0070011 peptidase activity, acting on L-amino acid peptides; GO:0016787 hydrolase activity; GO:0004185 serine-type carboxypeptidase activity; GO:0070008 serine-type exopeptidase act…	K16298			Alpha/Beta hydrolase fold;
Csa5G609800.2	"Acyl-acyl carrier protein thioesterase ATL3, chloroplastic OS=Arabidopsis thaliana GN=ALT3 PE=2 SV=1"	61.966	nucleus							Thioesterase domain; HotDog domain;
Csa7G062800.1		46.182	nucleus				K13099
Csa2G023900.1	Probable linoleate 9S-lipoxygenase 5 OS=Solanum tuberosum GN=LOX1.5 PE=2 SV=1	13.705	nucleus	GO:0044699 single-organism process; GO:0008152 metabolic process; GO:0055114 oxidation-reduction process; GO:0044710 single-organism metabolic process;		GO:0016702 oxidoreductase activity, acting on single donors with incorporation of molecular oxygen, incorporation of two atoms of oxygen; GO:0016701 oxidoreductase activity, acting on single donors with incorporation of molecular oxygen; GO:0003824 catalytic activity; GO:0005488 binding; GO:0051213 dioxygenase activity; GO:0043167 ion binding; GO:0043169 cation binding; GO:0046872 metal ion bindi…				Lipoxygenase, C-terminal;
Csa1G062310.1	"Aminomethyltransferase, mitochondrial OS=Solanum tuberosum GN=GDCST PE=2 SV=1"	44.345	mitochondria	GO:1901606 alpha-amino acid catabolic process; GO:0044712 single-organism catabolic process; GO:0044281 small molecule metabolic process; GO:0044763 single-organism cellular process; GO:0006807 nitrogen compound metabolic process; GO:0044699 single-organism process; GO:0044282 small molecule catabolic process; GO:1901605 alpha-amino acid metabolic process; GO:0044238 primary metabolic process; GO…		GO:0008168 methyltransferase activity; GO:0003824 catalytic activity; GO:0005488 binding; GO:0016741 transferase activity, transferring one-carbon groups; GO:0005515 protein binding; GO:0004047 aminomethyltransferase activity; GO:0016740 transferase activity;	K00605	gcvT; aminomethyltransferase [EC:2.1.2.10]	csv00670 One carbon pool by folate - Cucumis sativus (cucumber); csv01110 Biosynthesis of secondary metabolites - Cucumis sativus (cucumber); csv00630 Glyoxylate and dicarboxylate metabolism - Cucumis sativus (cucumber); csv00260 Glycine, serine and threonine metabolism - Cucumis sativus (cucumber); csv01200 Carbon metabolism - Cucumis sativus (cucumber); csv01100 Metabolic pathways - Cucumis sat…	Glycine cleavage T-protein/YgfZ, C-terminal domain; Glycine cleavage T-protein, C-terminal barrel domain; Glycine cleavage T-protein-like, N-terminal; GTP-binding protein TrmE/Glycine cleavage system T protein, domain 1;
Csa4G616790.2	"DEAD-box ATP-dependent RNA helicase 53, mitochondrial OS=Arabidopsis thaliana GN=RH53 PE=1 SV=1"	67.924	chloroplast			GO:0005524 ATP binding; GO:1901265 nucleoside phosphate binding; GO:0001882 nucleoside binding; GO:0043167 ion binding; GO:0000166 nucleotide binding; GO:0097159 organic cyclic compound binding; GO:1901363 heterocyclic compound binding; GO:0032549 ribonucleoside binding; GO:0097367 carbohydrate derivative binding; GO:0032553 ribonucleotide binding; GO:0005488 binding; GO:0003676 nucleic acid bind…				RNA helicase, DEAD-box type, Q motif; DEAD/DEAH box helicase domain; Helicase superfamily 1/2, ATP-binding domain; P-loop containing nucleoside triphosphate hydrolase; Helicase, C-terminal;
Csa3G126780.1	Methionine aminopeptidase 1A OS=Arabidopsis thaliana GN=MAP1A PE=1 SV=1	44.465	cytoplasm	GO:0006508 proteolysis; GO:0008152 metabolic process; GO:0043170 macromolecule metabolic process; GO:0019538 protein metabolic process; GO:0044238 primary metabolic process; GO:0071704 organic substance metabolic process;		GO:0008233 peptidase activity; GO:0008238 exopeptidase activity; GO:0003824 catalytic activity; GO:0008235 metalloexopeptidase activity; GO:0070011 peptidase activity, acting on L-amino acid peptides; GO:0016787 hydrolase activity; GO:0004177 aminopeptidase activity; GO:0008237 metallopeptidase activity;	K01265			Peptidase M24; MYND-like zinc finger, mRNA-binding;
Csa6G080940.1	Metal tolerance protein A2 OS=Arabidopsis thaliana GN=MTPA2 PE=2 SV=2	46.666	vacuolar membrane	GO:0006810 transport; GO:0055085 transmembrane transport; GO:0051179 localization; GO:0006812 cation transport; GO:0006811 ion transport; GO:0051234 establishment of localization;	GO:0031224 intrinsic component of membrane; GO:0016020 membrane; GO:0016021 integral component of membrane; GO:0044425 membrane part;	GO:0022892 substrate-specific transporter activity; GO:0015075 ion transmembrane transporter activity; GO:0008324 cation transmembrane transporter activity; GO:0005215 transporter activity; GO:0022857 transmembrane transporter activity; GO:0022891 substrate-specific transmembrane transporter activity;	K14689			Cation efflux protein transmembrane domain;
Csa1G073760.1	Allantoinase OS=Arabidopsis thaliana GN=ALN PE=1 SV=1	54.911	chloroplast	GO:0000256 allantoin catabolic process; GO:1901360 organic cyclic compound metabolic process; GO:0006807 nitrogen compound metabolic process; GO:0043603 cellular amide metabolic process; GO:0000255 allantoin metabolic process; GO:0044237 cellular metabolic process; GO:0043605 cellular amide catabolic process; GO:0071704 organic substance metabolic process; GO:1901575 organic substance catabolic p…		GO:0046914 transition metal ion binding; GO:0003824 catalytic activity; GO:0005488 binding; GO:0050897 cobalt ion binding; GO:0043167 ion binding; GO:0004038 allantoinase activity; GO:0016812 hydrolase activity, acting on carbon-nitrogen (but not peptide) bonds, in cyclic amides; GO:0046872 metal ion binding; GO:0043169 cation binding; GO:0016787 hydrolase activity; GO:0008270 zinc ion binding; G…	K01466	allB; allantoinase [EC:3.5.2.5]	csv00230 Purine metabolism - Cucumis sativus (cucumber); csv01100 Metabolic pathways - Cucumis sativus (cucumber);	Metal-dependent hydrolase; Amidohydrolase-related; Metal-dependent hydrolase, composite domain;
Csa1G569210.1	Putative pectinesterase/pectinesterase inhibitor 22 OS=Arabidopsis thaliana GN=PME22 PE=3 SV=1	61.466	vacuolar membrane	GO:0071554 cell wall organization or biogenesis; GO:0016043 cellular component organization; GO:0071555 cell wall organization; GO:0045229 external encapsulating structure organization; GO:0009987 cellular process; GO:0071840 cellular component organization or biogenesis; GO:0042545 cell wall modification;	GO:0005618 cell wall; GO:0030312 external encapsulating structure; GO:0005623 cell; GO:0044464 cell part; GO:0071944 cell periphery;	GO:0016787 hydrolase activity; GO:0052689 carboxylic ester hydrolase activity; GO:0004857 enzyme inhibitor activity; GO:0098772 molecular function regulator; GO:0030234 enzyme regulator activity; GO:0003824 catalytic activity; GO:0030599 pectinesterase activity; GO:0016788 hydrolase activity, acting on ester bonds;	K01051	E3.1.1.11; pectinesterase [EC:3.1.1.11]	csv00040 Pentose and glucuronate interconversions - Cucumis sativus (cucumber); csv01100 Metabolic pathways - Cucumis sativus (cucumber);	Pectin lyase fold/virulence factor; Pectinesterase, catalytic; Pectinesterase inhibitor domain; Pectin lyase fold;
Csa6G421770.1	Protein trichome birefringence-like 43 OS=Arabidopsis thaliana GN=TBL43 PE=2 SV=1	40.734	extracellular							PMR5 N-terminal domain;
Csa6G518000.1	Isoform 2 of Dormancy-associated protein 1 OS=Arabidopsis thaliana GN=DRM1	13.153	chloroplast
Csa4G647480.1	"NAD(P)H-quinone oxidoreductase subunit U, chloroplastic OS=Arabidopsis thaliana GN=ndhU PE=1 SV=1"	24.754	chloroplast							DnaJ domain;
Csa4G338950.1	TOM1-like protein 5 OS=Arabidopsis thaliana GN=TOL5 PE=1 SV=1	25.367	cytoplasm	GO:0045184 establishment of protein localization; GO:0006810 transport; GO:0046907 intracellular transport; GO:0070727 cellular macromolecule localization; GO:0051649 establishment of localization in cell; GO:0006886 intracellular protein transport; GO:0071702 organic substance transport; GO:0008104 protein localization; GO:0033036 macromolecule localization; GO:0034613 cellular protein localizat…						VHS domain; ENTH/VHS;
Csa6G139240.1		92.222	chloroplast	GO:0006810 transport; GO:0048193 Golgi vesicle transport; GO:0051179 localization; GO:0006891 intra-Golgi vesicle-mediated transport; GO:0051234 establishment of localization; GO:0016192 vesicle-mediated transport;	GO:0043229 intracellular organelle; GO:0005737 cytoplasm; GO:0044446 intracellular organelle part; GO:0012505 endomembrane system; GO:0032991 macromolecular complex; GO:0044424 intracellular part; GO:0005623 cell; GO:0044422 organelle part; GO:0043231 intracellular membrane-bounded organelle; GO:0043226 organelle; GO:0044464 cell part; GO:0005622 intracellular; GO:0044431 Golgi apparatus part; GO…		K20292
Csa5G524860.1	GDSL esterase/lipase At3g27950 OS=Arabidopsis thaliana GN=At3g27950 PE=2 SV=1	42.084	vacuolar membrane			GO:0016787 hydrolase activity; GO:0003824 catalytic activity; GO:0016788 hydrolase activity, acting on ester bonds;				GDSL lipase/esterase; SGNH hydrolase-type esterase domain;
Csa5G158570.1	Primary amine oxidase OS=Arabidopsis thaliana GN=At1g62810 PE=2 SV=1	73.935	vacuolar membrane	GO:0008152 metabolic process; GO:0055114 oxidation-reduction process; GO:0044710 single-organism metabolic process; GO:0006807 nitrogen compound metabolic process; GO:0044699 single-organism process; GO:0009308 amine metabolic process; GO:0071704 organic substance metabolic process; GO:1901564 organonitrogen compound metabolic process;		GO:0046914 transition metal ion binding; GO:0003824 catalytic activity; GO:0005488 binding; GO:0043167 ion binding; GO:0046872 metal ion binding; GO:0043169 cation binding; GO:0008131 primary amine oxidase activity; GO:0005507 copper ion binding; GO:0016641 oxidoreductase activity, acting on the CH-NH2 group of donors, oxygen as acceptor; GO:0016638 oxidoreductase activity, acting on the CH-NH2 g…	K00276	AOC3; primary-amine oxidase [EC:1.4.3.21]	csv01110 Biosynthesis of secondary metabolites - Cucumis sativus (cucumber); csv00260 Glycine, serine and threonine metabolism - Cucumis sativus (cucumber); csv00350 Tyrosine metabolism - Cucumis sativus (cucumber); csv00950 Isoquinoline alkaloid biosynthesis - Cucumis sativus (cucumber); csv00410 beta-Alanine metabolism - Cucumis sativus (cucumber); csv00360 Phenylalanine metabolism - Cucumis sa…	Copper amine oxidase, N-terminal; Copper amine oxidase, N2-terminal; Copper amine oxidase, N3-terminal; Copper amine oxidase, C-terminal;
Csa2G032220.1	60S ribosomal protein L18-3 OS=Arabidopsis thaliana GN=RPL18C PE=2 SV=1	20.931	cytoplasm				K02883	RP-L18e; large subunit ribosomal protein L18e	csv03010 Ribosome - Cucumis sativus (cucumber);	Ribosomal protein L18e/L15P;
Csa4G430840.2		47.698	nucleus
Csa2G350360.1	Serine/threonine protein phosphatase 2A 59 kDa regulatory subunit B' eta isoform OS=Arabidopsis thaliana GN=B'ETA PE=1 SV=1	60.338	mitochondria	GO:0050794 regulation of cellular process; GO:0044700 single organism signaling; GO:0051716 cellular response to stimulus; GO:0007165 signal transduction; GO:0050789 regulation of biological process; GO:0007154 cell communication; GO:0044699 single-organism process; GO:0023052 signaling; GO:0050896 response to stimulus; GO:0009987 cellular process; GO:0065007 biological regulation;	GO:1902494 catalytic complex; GO:0044464 cell part; GO:0005622 intracellular; GO:0008287 protein serine/threonine phosphatase complex; GO:0032991 macromolecular complex; GO:0044424 intracellular part; GO:0005623 cell; GO:1903293 phosphatase complex; GO:0000159 protein phosphatase type 2A complex;	GO:0098772 molecular function regulator; GO:0030234 enzyme regulator activity; GO:0005488 binding; GO:0019888 protein phosphatase regulator activity; GO:0019208 phosphatase regulator activity;	K11584	PPP2R5; serine/threonine-protein phosphatase 2A regulatory subunit B'	csv03015 mRNA surveillance pathway - Cucumis sativus (cucumber);	Armadillo-type fold;
Csa5G021310.1		19.355	chloroplast
Csa6G092530.1	Serine/threonine-protein kinase PBS1 OS=Arabidopsis thaliana GN=PBS1 PE=1 SV=1	52.087	nucleus	GO:0016310 phosphorylation; GO:0044267 cellular protein metabolic process; GO:0044238 primary metabolic process; GO:0044237 cellular metabolic process; GO:0006796 phosphate-containing compound metabolic process; GO:0071704 organic substance metabolic process; GO:0008152 metabolic process; GO:0006468 protein phosphorylation; GO:0006793 phosphorus metabolic process; GO:0044260 cellular macromolecul…		GO:0005524 ATP binding; GO:1901265 nucleoside phosphate binding; GO:0016773 phosphotransferase activity, alcohol group as acceptor; GO:0001882 nucleoside binding; GO:0043167 ion binding; GO:0004672 protein kinase activity; GO:0000166 nucleotide binding; GO:0097159 organic cyclic compound binding; GO:1901363 heterocyclic compound binding; GO:0032549 ribonucleoside binding; GO:0097367 carbohydrate …	K13430	PBS1; serine/threonine-protein kinase PBS1 [EC:2.7.11.1]	csv04626 Plant-pathogen interaction - Cucumis sativus (cucumber);	Protein kinase domain; Concanavalin A-like lectin/glucanase domain; Protein kinase-like domain;
Csa5G203390.1	Phosphoinositide phospholipase C 2 OS=Arabidopsis thaliana GN=PLC2 PE=1 SV=1	68.069	mitochondria	GO:0050794 regulation of cellular process; GO:0044700 single organism signaling; GO:0051716 cellular response to stimulus; GO:0035556 intracellular signal transduction; GO:0044699 single-organism process; GO:0044238 primary metabolic process; GO:0023052 signaling; GO:0050896 response to stimulus; GO:0071704 organic substance metabolic process; GO:0007165 signal transduction; GO:0008152 metabolic …		GO:0004435 phosphatidylinositol phospholipase C activity; GO:0003824 catalytic activity; GO:0042578 phosphoric ester hydrolase activity; GO:0004629 phospholipase C activity; GO:0005488 binding; GO:0016788 hydrolase activity, acting on ester bonds; GO:0004620 phospholipase activity; GO:0016787 hydrolase activity; GO:0008081 phosphoric diester hydrolase activity; GO:0005515 protein binding; GO:0016…	K05857	PLCD; phosphatidylinositol phospholipase C, delta [EC:3.1.4.11]	csv04933 AGE-RAGE signaling pathway in diabetic complications - Cucumis sativus (cucumber); csv04070 Phosphatidylinositol signaling system - Cucumis sativus (cucumber); csv00562 Inositol phosphate metabolism - Cucumis sativus (cucumber); csv01100 Metabolic pathways - Cucumis sativus (cucumber);	Phosphatidylinositol-specific phospholipase C, X domain; Phosphoinositide-specific phospholipase C, EF-hand-like domain; PLC-like phosphodiesterase, TIM beta/alpha-barrel domain; EF-hand domain pair; C2 domain; Phospholipase C, phosphatidylinositol-specific, Y domain;
Csa3G611330.1	Xyloglucan galactosyltransferase MUR3 OS=Arabidopsis thaliana GN=MUR3 PE=1 SV=1	67.218	nucleus				K20888
Csa1G572380.1	Putative disease resistance protein RGA4 OS=Solanum bulbocastanum GN=RGA4 PE=2 SV=1	12.777	nucleus
Csa4G052670.1	"Probable inactive ATP-dependent zinc metalloprotease FTSHI 1, chloroplastic OS=Arabidopsis thaliana GN=FTSHI1 PE=1 SV=1"	108.96	chloroplast	GO:0006508 proteolysis; GO:0008152 metabolic process; GO:0043170 macromolecule metabolic process; GO:0019538 protein metabolic process; GO:0044238 primary metabolic process; GO:0071704 organic substance metabolic process;		GO:0005524 ATP binding; GO:0004222 metalloendopeptidase activity; GO:0008233 peptidase activity; GO:1901265 nucleoside phosphate binding; GO:0001882 nucleoside binding; GO:0043167 ion binding; GO:0016787 hydrolase activity; GO:0008237 metallopeptidase activity; GO:0000166 nucleotide binding; GO:0004175 endopeptidase activity; GO:0097159 organic cyclic compound binding; GO:1901363 heterocyclic com…				ATPase, AAA-type, core; AAA+ ATPase domain; Peptidase M41; P-loop containing nucleoside triphosphate hydrolase;
Csa3G808380.1	Zinc finger CCCH domain-containing protein 14 OS=Oryza sativa subsp. japonica GN=Os02g0194200 PE=2 SV=1	31.042	nucleus			GO:0097159 organic cyclic compound binding; GO:1901363 heterocyclic compound binding; GO:0003723 RNA binding; GO:0005488 binding; GO:0003676 nucleic acid binding; GO:0043167 ion binding; GO:0043169 cation binding; GO:0046872 metal ion binding;				Zinc finger, CCCH-type; K Homology domain; K Homology domain, type 1;
Csa3G880540.1	"Glucan endo-1,3-beta-glucosidase 5 OS=Arabidopsis thaliana GN=At4g31140 PE=1 SV=1"	53.216	plasma membrane	GO:0008152 metabolic process; GO:0005975 carbohydrate metabolic process; GO:0044238 primary metabolic process; GO:0071704 organic substance metabolic process;		GO:0004553 hydrolase activity, hydrolyzing O-glycosyl compounds; GO:0016787 hydrolase activity; GO:0003824 catalytic activity; GO:0016798 hydrolase activity, acting on glycosyl bonds;	K19893	GN5_6; glucan endo-1,3-beta-glucosidase 5/6 [EC:3.2.1.39]	csv00500 Starch and sucrose metabolism - Cucumis sativus (cucumber);	X8 domain; Glycoside hydrolase superfamily; Glycoside hydrolase, catalytic domain;
Csa3G002420.1	Basic endochitinase OS=Vitis vinifera GN=CHIT1B PE=2 SV=1	33.648	extracellular	GO:1901071 glucosamine-containing compound metabolic process; GO:0006030 chitin metabolic process; GO:0044036 cell wall macromolecule metabolic process; GO:0006026 aminoglycan catabolic process; GO:1901136 carbohydrate derivative catabolic process; GO:0006807 nitrogen compound metabolic process; GO:0006032 chitin catabolic process; GO:0005975 carbohydrate metabolic process; GO:0044238 primary met…		GO:0004553 hydrolase activity, hydrolyzing O-glycosyl compounds; GO:0016787 hydrolase activity; GO:0004568 chitinase activity; GO:0003824 catalytic activity; GO:0016798 hydrolase activity, acting on glycosyl bonds;	K20547	CHIB; basic endochitinase B [EC:3.2.1.14]	csv04016 MAPK signaling pathway - plant - Cucumis sativus (cucumber); csv00520 Amino sugar and nucleotide sugar metabolism - Cucumis sativus (cucumber); csv01100 Metabolic pathways - Cucumis sativus (cucumber);	Lysozyme-like domain; Glycoside hydrolase, family 19, catalytic;
Csa6G518180.1		114.02	chloroplast			GO:1901265 nucleoside phosphate binding; GO:0001882 nucleoside binding; GO:0043167 ion binding; GO:0016817 hydrolase activity, acting on acid anhydrides; GO:0016787 hydrolase activity; GO:0000166 nucleotide binding; GO:0017111 nucleoside-triphosphatase activity; GO:0097159 organic cyclic compound binding; GO:1901363 heterocyclic compound binding; GO:0032549 ribonucleoside binding; GO:0097367 carb…				Guanylate-binding protein, N-terminal; P-loop containing nucleoside triphosphate hydrolase; GB1/RHD3-type guanine nucleotide-binding (G) domain; Guanylate-binding protein, C-terminal;
Csa4G295440.1	Probable mediator of RNA polymerase II transcription subunit 37e OS=Arabidopsis thaliana GN=MED37E PE=1 SV=3	70.868	cytoplasm				K03283	HSPA1s; heat shock 70kDa protein 1/2/6/8	csv03040 Spliceosome - Cucumis sativus (cucumber); csv04141 Protein processing in endoplasmic reticulum - Cucumis sativus (cucumber); csv04144 Endocytosis - Cucumis sativus (cucumber);	Heat shock protein 70kD, C-terminal domain; Heat shock protein 70kD, peptide-binding domain;
Csa1G095030.1	"50S ribosomal protein L9, chloroplastic OS=Arabidopsis thaliana GN=RPL9 PE=2 SV=1"	22.119	nucleus	GO:0006518 peptide metabolic process; GO:0043043 peptide biosynthetic process; GO:0044267 cellular protein metabolic process; GO:0006807 nitrogen compound metabolic process; GO:0009058 biosynthetic process; GO:0043603 cellular amide metabolic process; GO:0044238 primary metabolic process; GO:1901566 organonitrogen compound biosynthetic process; GO:1901576 organic substance biosynthetic process; G…	GO:0005840 ribosome; GO:0043226 organelle; GO:0043229 intracellular organelle; GO:0043232 intracellular non-membrane-bounded organelle; GO:0044464 cell part; GO:0005622 intracellular; GO:0005737 cytoplasm; GO:0032991 macromolecular complex; GO:0044424 intracellular part; GO:1990904 ribonucleoprotein complex; GO:0005623 cell; GO:0030529 intracellular ribonucleoprotein complex; GO:0044444 cytoplasm…	GO:0003735 structural constituent of ribosome; GO:0005198 structural molecule activity;	K02939	RP-L9; large subunit ribosomal protein L9	csv03010 Ribosome - Cucumis sativus (cucumber);	Ribosomal protein L9/RNase H1, N-terminal; Ribosomal protein L9, N-terminal; Ribosomal protein L9, C-terminal;
Csa6G154500.1	Stem-specific protein TSJT1 OS=Nicotiana tabacum GN=TSJT1 PE=2 SV=1	26.495	cytoplasm							Domain of unknown function DUF3700; Nucleophile aminohydrolases, N-terminal; Glutamine amidotransferase type 2 domain;
Csa1G561380.1	"Glutamate--tRNA ligase, cytoplasmic OS=Arabidopsis thaliana GN=At5g26710 PE=1 SV=1"	83.224	nucleus	GO:0006518 peptide metabolic process; GO:0006725 cellular aromatic compound metabolic process; GO:0044267 cellular protein metabolic process; GO:0044699 single-organism process; GO:0009058 biosynthetic process; GO:1901566 organonitrogen compound biosynthetic process; GO:0043039 tRNA aminoacylation; GO:0044237 cellular metabolic process; GO:0071704 organic substance metabolic process; GO:0008152 m…	GO:0044424 intracellular part; GO:0005623 cell; GO:0044464 cell part; GO:0005622 intracellular; GO:0005737 cytoplasm;	GO:0016876 ligase activity, forming aminoacyl-tRNA and related compounds; GO:0005524 ATP binding; GO:1901265 nucleoside phosphate binding; GO:0016875 ligase activity, forming carbon-oxygen bonds; GO:0004818 glutamate-tRNA ligase activity; GO:0001882 nucleoside binding; GO:0043167 ion binding; GO:0016874 ligase activity; GO:0000166 nucleotide binding; GO:0097159 organic cyclic compound binding; GO…	K01885	EARS; glutamyl-tRNA synthetase [EC:6.1.1.17]	csv01110 Biosynthesis of secondary metabolites - Cucumis sativus (cucumber); csv00970 Aminoacyl-tRNA biosynthesis - Cucumis sativus (cucumber); csv00860 Porphyrin and chlorophyll metabolism - Cucumis sativus (cucumber); csv01100 Metabolic pathways - Cucumis sativus (cucumber);	Rossmann-like alpha/beta/alpha sandwich fold; Glutamyl/glutaminyl-tRNA synthetase, class Ib, alpha-bundle domain; Ribosomal protein L25/Gln-tRNA synthetase, beta-barrel domain; Glutathione S-transferase, C-terminal-like; Glutamyl/glutaminyl-tRNA synthetase, class Ib, catalytic domain; Ribosomal protein L25/Gln-tRNA synthetase, anti-codon-binding domain; Glutamyl/glutaminyl-tRNA synthetase, class …
Csa6G014830.1	Abscisic stress-ripening protein 2 OS=Solanum lycopersicum GN=ASR2 PE=4 SV=1	31.742	nucleus	GO:0006950 response to stress; GO:0050896 response to stimulus;
Csa7G037660.1	Eukaryotic translation initiation factor 1A OS=Onobrychis viciifolia PE=2 SV=2	16.377	cytoplasm	GO:0006518 peptide metabolic process; GO:0043043 peptide biosynthetic process; GO:0044267 cellular protein metabolic process; GO:0006807 nitrogen compound metabolic process; GO:0009058 biosynthetic process; GO:0043603 cellular amide metabolic process; GO:0044238 primary metabolic process; GO:1901566 organonitrogen compound biosynthetic process; GO:0044237 cellular metabolic process; GO:1901576 or…		GO:0097159 organic cyclic compound binding; GO:1901363 heterocyclic compound binding; GO:0008135 translation factor activity, RNA binding; GO:0003723 RNA binding; GO:0005488 binding; GO:0003676 nucleic acid binding; GO:0003743 translation initiation factor activity;	K03236	EIF1A; translation initiation factor 1A	csv03013 RNA transport - Cucumis sativus (cucumber);	Nucleic acid-binding, OB-fold; RNA-binding domain, S1, IF1 type;
Csa7G291190.1	Subtilisin-like protease SBT3.17 OS=Arabidopsis thaliana GN=SBT3.17 PE=3 SV=1	10.748	chloroplast							Peptidase S8 propeptide/proteinase inhibitor I9;
Csa5G576620.1	"ATP synthase subunit beta, mitochondrial OS=Nicotiana plumbaginifolia GN=ATPB PE=1 SV=1"	60.105	mitochondria	GO:0009116 nucleoside metabolic process; GO:0042278 purine nucleoside metabolic process; GO:0009167 purine ribonucleoside monophosphate metabolic process; GO:0009117 nucleotide metabolic process; GO:0044699 single-organism process; GO:0009058 biosynthetic process; GO:0009163 nucleoside biosynthetic process; GO:0046129 purine ribonucleoside biosynthetic process; GO:0009156 ribonucleoside monophosp…	GO:0016020 membrane; GO:0098800 inner mitochondrial membrane protein complex; GO:0031090 organelle membrane; GO:0098796 membrane protein complex; GO:0005737 cytoplasm; GO:0032991 macromolecular complex; GO:0098798 mitochondrial protein complex; GO:0044424 intracellular part; GO:0044455 mitochondrial membrane part; GO:0005623 cell; GO:0044422 organelle part; GO:0005740 mitochondrial envelope; GO:0…	GO:0042625 ATPase coupled ion transmembrane transporter activity; GO:1901265 nucleoside phosphate binding; GO:0015399 primary active transmembrane transporter activity; GO:0022892 substrate-specific transporter activity; GO:0016817 hydrolase activity, acting on acid anhydrides; GO:0044769 ATPase activity, coupled to transmembrane movement of ions, rotational mechanism; GO:0015077 monovalent inorg…	K02133	ATPeF1B; F-type H+-transporting ATPase subunit beta [EC:3.6.3.14]	csv00190 Oxidative phosphorylation - Cucumis sativus (cucumber); csv01100 Metabolic pathways - Cucumis sativus (cucumber);	ATPase, F1/V1/A1 complex, alpha/beta subunit, N-terminal domain; AAA+ ATPase domain; ATP synthase, F1 beta subunit; ATPase, F1/V1/A1 complex, alpha/beta subunit, nucleotide-binding domain; P-loop containing nucleoside triphosphate hydrolase; ATPase, F1/V1 complex, beta subunit, C-terminal;
Csa2G271410.1	"Phytoene dehydrogenase, chloroplastic/chromoplastic OS=Solanum lycopersicum GN=PDS PE=2 SV=1"	59.946	chloroplast	GO:0044699 single-organism process; GO:0008152 metabolic process; GO:0055114 oxidation-reduction process; GO:0044710 single-organism metabolic process;		GO:0003824 catalytic activity; GO:0016491 oxidoreductase activity;				Amine oxidase; NAD(P)-binding domain; FAD/NAD(P)-binding domain;
Csa2G074290.1	Isopentenyl-diphosphate Delta-isomerase II OS=Clarkia breweri GN=IPI2 PE=3 SV=2	32.466	chloroplast	GO:0006720 isoprenoid metabolic process; GO:0044711 single-organism biosynthetic process; GO:0044763 single-organism cellular process; GO:0044699 single-organism process; GO:0009058 biosynthetic process; GO:0044255 cellular lipid metabolic process; GO:0044238 primary metabolic process; GO:1901576 organic substance biosynthetic process; GO:0044237 cellular metabolic process; GO:0044249 cellular bi…		GO:0016787 hydrolase activity; GO:0004452 isopentenyl-diphosphate delta-isomerase activity; GO:0016853 isomerase activity; GO:0016860 intramolecular oxidoreductase activity; GO:0003824 catalytic activity; GO:0016863 intramolecular oxidoreductase activity, transposing C=C bonds;	K01823	idi; isopentenyl-diphosphate Delta-isomerase [EC:5.3.3.2]	csv01110 Biosynthesis of secondary metabolites - Cucumis sativus (cucumber); csv00900 Terpenoid backbone biosynthesis - Cucumis sativus (cucumber); csv01100 Metabolic pathways - Cucumis sativus (cucumber);	NUDIX hydrolase domain-like; NUDIX hydrolase domain;
Csa4G664320.1		18.2	chloroplast
Csa5G561260.1	"Ribulose-1,5 bisphosphate carboxylase/oxygenase large subunit N-methyltransferase, chloroplastic OS=Nicotiana tabacum GN=RBCMT PE=2 SV=1"	53.242	chloroplast			GO:0005515 protein binding; GO:0005488 binding;				SET domain; Rubisco LSMT, substrate-binding domain;
Csa2G404760.1	Probable metal-nicotianamine transporter YSL7 OS=Arabidopsis thaliana GN=YSL7 PE=2 SV=1	77.96	plasma membrane	GO:0006810 transport; GO:0055085 transmembrane transport; GO:0051179 localization; GO:0051234 establishment of localization;
Csa7G390000.1	"Pentatricopeptide repeat-containing protein At4g02820, mitochondrial OS=Arabidopsis thaliana GN=At4g02820 PE=2 SV=1"	61.042	chloroplast			GO:0005515 protein binding; GO:0005488 binding;				Tetratricopeptide-like helical domain;
Csa5G643940.1	Protein CROWDED NUCLEI 1 OS=Arabidopsis thaliana GN=CRWN1 PE=1 SV=1	138.39	chloroplast
Csa7G276690.1	"Peptidyl-prolyl cis-trans isomerase FKBP16-1, chloroplastic OS=Arabidopsis thaliana GN=FKBP16-1 PE=2 SV=1"	21.734	cytoplasm							FKBP-type peptidyl-prolyl cis-trans isomerase domain;
Csa5G172290.1	Probable fructokinase-7 OS=Arabidopsis thaliana GN=At5g51830 PE=1 SV=1	37.671	cytoplasm	GO:0044723 single-organism carbohydrate metabolic process; GO:0008152 metabolic process; GO:0044710 single-organism metabolic process; GO:0044281 small molecule metabolic process; GO:0005996 monosaccharide metabolic process; GO:0044699 single-organism process; GO:0044238 primary metabolic process; GO:0005975 carbohydrate metabolic process; GO:0019321 pentose metabolic process; GO:0006014 D-ribose…		GO:0019200 carbohydrate kinase activity; GO:0016301 kinase activity; GO:0016773 phosphotransferase activity, alcohol group as acceptor; GO:0003824 catalytic activity; GO:0004747 ribokinase activity; GO:0016740 transferase activity; GO:0016772 transferase activity, transferring phosphorus-containing groups;	K00847	E2.7.1.4; fructokinase [EC:2.7.1.4]	csv00520 Amino sugar and nucleotide sugar metabolism - Cucumis sativus (cucumber); csv00051 Fructose and mannose metabolism - Cucumis sativus (cucumber); csv01100 Metabolic pathways - Cucumis sativus (cucumber); csv00500 Starch and sucrose metabolism - Cucumis sativus (cucumber);	Carbohydrate kinase PfkB; Ribokinase-like;
Csa4G164350.1	Villin-2 OS=Arabidopsis thaliana GN=VLN2 PE=1 SV=2	104.16	nucleus	GO:0016043 cellular component organization; GO:0007010 cytoskeleton organization; GO:0009987 cellular process; GO:0006996 organelle organization; GO:0071840 cellular component organization or biogenesis;		GO:0003779 actin binding; GO:0005515 protein binding; GO:0008092 cytoskeletal protein binding; GO:0005488 binding;				Villin headpiece; ADF-H/Gelsolin-like domain; Gelsolin-like domain;
Csa2G416160.1		55.039	nucleus
Csa3G889670.1	Cryptochrome-1 OS=Arabidopsis thaliana GN=CRY1 PE=1 SV=2	76.728	chloroplast	GO:0050794 regulation of cellular process; GO:0044700 single organism signaling; GO:0051716 cellular response to stimulus; GO:0009637 response to blue light; GO:0009416 response to light stimulus; GO:0071214 cellular response to abiotic stimulus; GO:0071483 cellular response to blue light; GO:0009785 blue light signaling pathway; GO:0009628 response to abiotic stimulus; GO:0044699 single-organism…		GO:0009882 blue light photoreceptor activity; GO:0038023 signaling receptor activity; GO:0060089 molecular transducer activity; GO:0004872 receptor activity; GO:0004871 signal transducer activity; GO:0009881 photoreceptor activity;	K12118	CRY1; cryptochrome 1	csv04712 Circadian rhythm - plant - Cucumis sativus (cucumber);	Rossmann-like alpha/beta/alpha sandwich fold; DNA photolyase, N-terminal; Cryptochrome C-terminal; Cryptochrome/DNA photolyase, FAD-binding domain;
Csa6G526240.1	Probable serine/threonine protein kinase IRE OS=Arabidopsis thaliana GN=IRE PE=2 SV=1	63.918	nucleus	GO:0016310 phosphorylation; GO:0044267 cellular protein metabolic process; GO:0044238 primary metabolic process; GO:0044237 cellular metabolic process; GO:0006796 phosphate-containing compound metabolic process; GO:0071704 organic substance metabolic process; GO:0008152 metabolic process; GO:0006468 protein phosphorylation; GO:0006793 phosphorus metabolic process; GO:0044260 cellular macromolecul…		GO:0005524 ATP binding; GO:1901265 nucleoside phosphate binding; GO:0016773 phosphotransferase activity, alcohol group as acceptor; GO:0001882 nucleoside binding; GO:0043167 ion binding; GO:0004672 protein kinase activity; GO:0000166 nucleotide binding; GO:0097159 organic cyclic compound binding; GO:1901363 heterocyclic compound binding; GO:0032549 ribonucleoside binding; GO:0097367 carbohydrate …	K08790			Protein kinase domain; PH domain-like; Protein kinase-like domain; AGC-kinase, C-terminal;
Csa1G005670.1	"Succinate dehydrogenase subunit 7B, mitochondrial OS=Arabidopsis thaliana GN=SDH7B PE=1 SV=1"	11.13	chloroplast
Csa7G363050.1	Probable xyloglucan glycosyltransferase 6 OS=Arabidopsis thaliana GN=CSLC6 PE=1 SV=1	79.942	plasma membrane							Nucleotide-diphospho-sugar transferases;
Csa1G015740.1	"Probable acyl-activating enzyme 17, peroxisomal OS=Arabidopsis thaliana GN=AAE17 PE=2 SV=1"	79.743	chloroplast	GO:0008152 metabolic process;		GO:0003824 catalytic activity;				AMP-dependent synthetase/ligase;
Csa3G149920.1	NEDD8-activating enzyme E1 catalytic subunit OS=Arabidopsis thaliana GN=ECR1 PE=1 SV=2	49.389	cytoplasm	GO:0045116 protein neddylation; GO:0008152 metabolic process; GO:0032446 protein modification by small protein conjugation; GO:0044260 cellular macromolecule metabolic process; GO:0044267 cellular protein metabolic process; GO:0006464 cellular protein modification process; GO:0043170 macromolecule metabolic process; GO:0019538 protein metabolic process; GO:0070647 protein modification by small pr…		GO:0008641 small protein activating enzyme activity; GO:0005524 ATP binding; GO:1901265 nucleoside phosphate binding; GO:0001882 nucleoside binding; GO:0043167 ion binding; GO:0016874 ligase activity; GO:0016877 ligase activity, forming carbon-sulfur bonds; GO:0000166 nucleotide binding; GO:0016881 acid-amino acid ligase activity; GO:0016879 ligase activity, forming carbon-nitrogen bonds; GO:0097…	K10686	UBE1C; ubiquitin-activating enzyme E1 C [EC:6.2.1.45]	csv04120 Ubiquitin mediated proteolysis - Cucumis sativus (cucumber);	THIF-type NAD/FAD binding fold; Ubiquitin activating enzyme, alpha domain; NAD(P)-binding domain; E2 binding;
Csa3G121020.1	Reticulon-like protein B5 OS=Arabidopsis thaliana GN=RTNLB5 PE=1 SV=1	28.48	plasma membrane				K20721			Reticulon;
Csa3G733860.1	Putative receptor protein kinase ZmPK1 OS=Zea mays GN=PK1 PE=2 SV=2	94.534	plasma membrane	GO:0000003 reproduction; GO:0016310 phosphorylation; GO:0022414 reproductive process; GO:0044763 single-organism cellular process; GO:0044267 cellular protein metabolic process; GO:0044699 single-organism process; GO:0009875 pollen-pistil interaction; GO:0044238 primary metabolic process; GO:0008037 cell recognition; GO:0032501 multicellular organismal process; GO:0044237 cellular metabolic proce…		GO:0005524 ATP binding; GO:1901265 nucleoside phosphate binding; GO:0016773 phosphotransferase activity, alcohol group as acceptor; GO:0001882 nucleoside binding; GO:0043167 ion binding; GO:0005515 protein binding; GO:0000166 nucleotide binding; GO:0004672 protein kinase activity; GO:0097159 organic cyclic compound binding; GO:1901363 heterocyclic compound binding; GO:0032549 ribonucleoside bindi…				Bulb-type lectin domain; PAN/Apple domain; Protein kinase domain; S-locus glycoprotein domain; EGF-like domain; Concanavalin A-like lectin/glucanase domain; Protein kinase-like domain;
Csa3G060980.1	"Photosystem I reaction center subunit V, chloroplastic OS=Arabidopsis thaliana GN=PSAG PE=1 SV=1"	17.039	chloroplast	GO:0008152 metabolic process; GO:0044237 cellular metabolic process; GO:0009987 cellular process; GO:0015979 photosynthesis;	GO:0009521 photosystem; GO:0016020 membrane; GO:0044464 cell part; GO:0005622 intracellular; GO:0098796 membrane protein complex; GO:0044425 membrane part; GO:0009579 thylakoid; GO:0032991 macromolecular complex; GO:0044424 intracellular part; GO:0005623 cell; GO:0043234 protein complex; GO:0044436 thylakoid part; GO:0009522 photosystem I; GO:0034357 photosynthetic membrane;	GO:0097159 organic cyclic compound binding; GO:1901363 heterocyclic compound binding; GO:0016168 chlorophyll binding; GO:0046906 tetrapyrrole binding; GO:0005488 binding;	K08905	psaG; photosystem I subunit V	csv00195 Photosynthesis - Cucumis sativus (cucumber); csv01100 Metabolic pathways - Cucumis sativus (cucumber);	Photosystem I PsaG/PsaK domain;
Csa6G154510.1	Probable serine/threonine-protein kinase SIS8 OS=Arabidopsis thaliana GN=SIS8 PE=1 SV=1	89.914	nucleus	GO:0016310 phosphorylation; GO:0044267 cellular protein metabolic process; GO:0044238 primary metabolic process; GO:0044237 cellular metabolic process; GO:0006796 phosphate-containing compound metabolic process; GO:0071704 organic substance metabolic process; GO:0008152 metabolic process; GO:0006468 protein phosphorylation; GO:0006793 phosphorus metabolic process; GO:0044260 cellular macromolecul…		GO:0005524 ATP binding; GO:1901265 nucleoside phosphate binding; GO:0016773 phosphotransferase activity, alcohol group as acceptor; GO:0001882 nucleoside binding; GO:0043167 ion binding; GO:0004672 protein kinase activity; GO:0000166 nucleotide binding; GO:0097159 organic cyclic compound binding; GO:1901363 heterocyclic compound binding; GO:0032549 ribonucleoside binding; GO:0097367 carbohydrate …				Protein kinase domain; Serine-threonine/tyrosine-protein kinase catalytic domain; Protein kinase-like domain;
Csa2G249910.1	Coatomer subunit alpha-1 OS=Arabidopsis thaliana GN=At1g62020 PE=2 SV=2	136.59	chloroplast	GO:0045184 establishment of protein localization; GO:0006810 transport; GO:0046907 intracellular transport; GO:0070727 cellular macromolecule localization; GO:0051649 establishment of localization in cell; GO:0016192 vesicle-mediated transport; GO:0006886 intracellular protein transport; GO:0071702 organic substance transport; GO:0008104 protein localization; GO:0033036 macromolecule localization…	GO:0016020 membrane; GO:0031410 cytoplasmic vesicle; GO:0031090 organelle membrane; GO:0098796 membrane protein complex; GO:0030137 COPI-coated vesicle; GO:0031982 vesicle; GO:0030660 Golgi-associated vesicle membrane; GO:0005737 cytoplasm; GO:0044433 cytoplasmic vesicle part; GO:0032991 macromolecular complex; GO:0044424 intracellular part; GO:0030120 vesicle coat; GO:0030663 COPI-coated vesicle…	GO:0005515 protein binding; GO:0005198 structural molecule activity; GO:0005488 binding;	K05236			Coatomer, WD associated region; WD40-repeat-containing domain; WD40/YVTN repeat-like-containing domain; Coatomer, alpha subunit, C-terminal;
Csa6G422820.2	V-type proton ATPase subunit D OS=Arabidopsis thaliana GN=VHA-D PE=1 SV=2	29.099	chloroplast			GO:0022804 active transmembrane transporter activity; GO:0015399 primary active transmembrane transporter activity; GO:0016817 hydrolase activity, acting on acid anhydrides; GO:0016787 hydrolase activity; GO:0017111 nucleoside-triphosphatase activity; GO:0016887 ATPase activity; GO:0015405 P-P-bond-hydrolysis-driven transmembrane transporter activity; GO:0016462 pyrophosphatase activity; GO:00426…	K02149	ATPeV1D; V-type H+-transporting ATPase subunit D	csv00190 Oxidative phosphorylation - Cucumis sativus (cucumber); csv01100 Metabolic pathways - Cucumis sativus (cucumber); csv04145 Phagosome - Cucumis sativus (cucumber);
Csa6G166210.1	Zinc finger CCCH domain-containing protein 3 OS=Arabidopsis thaliana GN=At1g04990 PE=2 SV=1	47.189	nucleus			GO:0046872 metal ion binding; GO:0043169 cation binding; GO:0005488 binding; GO:0043167 ion binding;				Zinc finger, CCCH-type;
Csa6G147600.1	ABC transporter F family member 1 OS=Arabidopsis thaliana GN=ABCF1 PE=2 SV=1	80.564	cytoplasm			GO:0005524 ATP binding; GO:1901265 nucleoside phosphate binding; GO:0001882 nucleoside binding; GO:0043167 ion binding; GO:0016817 hydrolase activity, acting on acid anhydrides; GO:0016787 hydrolase activity; GO:0000166 nucleotide binding; GO:0017111 nucleoside-triphosphatase activity; GO:0016887 ATPase activity; GO:0097159 organic cyclic compound binding; GO:1901363 heterocyclic compound binding…	K06185			AAA+ ATPase domain; ABC-transporter extension domain; ABC transporter-like; P-loop containing nucleoside triphosphate hydrolase;
Csa3G133380.1	Probable glutathione S-transferase OS=Glycine max GN=HSP26-A PE=2 SV=1	25.99	cytoplasm			GO:0005515 protein binding; GO:0005488 binding;	K00799	GST; glutathione S-transferase [EC:2.5.1.18]	csv00480 Glutathione metabolism - Cucumis sativus (cucumber);	Glutathione S-transferase, C-terminal-like; Glutathione S-transferase, N-terminal; Thioredoxin-like fold;
Csa1G599580.1	5-methyltetrahydropteroyltriglutamate--homocysteine methyltransferase OS=Catharanthus roseus GN=METE PE=2 SV=1	91.688	chloroplast	GO:0000097 sulfur amino acid biosynthetic process; GO:0016053 organic acid biosynthetic process; GO:0009066 aspartate family amino acid metabolic process; GO:0044699 single-organism process; GO:0009058 biosynthetic process; GO:1901566 organonitrogen compound biosynthetic process; GO:0044237 cellular metabolic process; GO:0000096 sulfur amino acid metabolic process; GO:0044272 sulfur compound bios…		GO:0042085 5-methyltetrahydropteroyltri-L-glutamate-dependent methyltransferase activity; GO:0008168 methyltransferase activity; GO:0046914 transition metal ion binding; GO:0003824 catalytic activity; GO:0005488 binding; GO:0008172 S-methyltransferase activity; GO:0043167 ion binding; GO:0016741 transferase activity, transferring one-carbon groups; GO:0046872 metal ion binding; GO:0043169 cation …	K00549	metE; 5-methyltetrahydropteroyltriglutamate--homocysteine methyltransferase [EC:2.1.1.14]	csv01110 Biosynthesis of secondary metabolites - Cucumis sativus (cucumber); csv00270 Cysteine and methionine metabolism - Cucumis sativus (cucumber); csv00450 Selenocompound metabolism - Cucumis sativus (cucumber); csv01230 Biosynthesis of amino acids - Cucumis sativus (cucumber); csv01100 Metabolic pathways - Cucumis sativus (cucumber);	Cobalamin-independent methionine synthase MetE, N-terminal; Cobalamin-independent methionine synthase MetE, C-terminal/archaeal;
Csa3G889710.1	14-3-3 protein 7 OS=Solanum lycopersicum GN=TFT7 PE=2 SV=2	48.07	cytoplasm			GO:0019904 protein domain specific binding; GO:0005515 protein binding; GO:0005488 binding;	K06630			14-3-3 domain;
Csa1G267230.1		42.498	chloroplast	GO:1901071 glucosamine-containing compound metabolic process; GO:0006030 chitin metabolic process; GO:0006026 aminoglycan catabolic process; GO:1901136 carbohydrate derivative catabolic process; GO:0006807 nitrogen compound metabolic process; GO:0006032 chitin catabolic process; GO:0005975 carbohydrate metabolic process; GO:0044238 primary metabolic process; GO:1901072 glucosamine-containing comp…		GO:0004553 hydrolase activity, hydrolyzing O-glycosyl compounds; GO:0016787 hydrolase activity; GO:0004568 chitinase activity; GO:0003824 catalytic activity; GO:0016798 hydrolase activity, acting on glycosyl bonds;	K01183	E3.2.1.14; chitinase [EC:3.2.1.14]	csv00520 Amino sugar and nucleotide sugar metabolism - Cucumis sativus (cucumber); csv01100 Metabolic pathways - Cucumis sativus (cucumber);	Glycoside hydrolase family 18, catalytic domain; Chitinase II; Chitinase insertion domain; Glycoside hydrolase superfamily; Glycoside hydrolase, catalytic domain;
Csa3G903500.1	"Protein ABCI7, chloroplastic OS=Arabidopsis thaliana GN=ABCI7 PE=1 SV=1"	54.331	chloroplast	GO:0006790 sulfur compound metabolic process; GO:0044085 cellular component biogenesis; GO:0051188 cofactor biosynthetic process; GO:0016043 cellular component organization; GO:0008152 metabolic process; GO:0031163 metallo-sulfur cluster assembly; GO:0022607 cellular component assembly; GO:0016226 iron-sulfur cluster assembly; GO:0009058 biosynthetic process; GO:0009987 cellular process; GO:00442…			K09015
Csa6G519720.1	Ras-related protein RABA1c OS=Arabidopsis thaliana GN=RABA1C PE=2 SV=1	24.105	cytoplasm	GO:0050794 regulation of cellular process; GO:0044700 single organism signaling; GO:0051716 cellular response to stimulus; GO:0007165 signal transduction; GO:0050789 regulation of biological process; GO:0007154 cell communication; GO:0035556 intracellular signal transduction; GO:0044699 single-organism process; GO:0007264 small GTPase mediated signal transduction; GO:0023052 signaling; GO:0050896…		GO:1901265 nucleoside phosphate binding; GO:0001882 nucleoside binding; GO:0043167 ion binding; GO:0000166 nucleotide binding; GO:0097159 organic cyclic compound binding; GO:1901363 heterocyclic compound binding; GO:0032549 ribonucleoside binding; GO:0097367 carbohydrate derivative binding; GO:0032553 ribonucleotide binding; GO:0005488 binding; GO:0032550 purine ribonucleoside binding; GO:0043168…	K07904	RAB11A; Ras-related protein Rab-11A	csv04144 Endocytosis - Cucumis sativus (cucumber);	Small GTP-binding protein domain; P-loop containing nucleoside triphosphate hydrolase;
Csa7G019330.1	Expansin-like A1 OS=Oryza sativa subsp. japonica GN=EXLA1 PE=2 SV=1	25.337	extracellular		GO:0005576 extracellular region;					RlpA-like protein, double-psi beta-barrel domain; Expansin/pollen allergen, DPBB domain; Expansin, cellulose-binding-like domain;
Csa5G285030.1	Wound-induced proteinase inhibitor 1 OS=Solanum peruvianum PE=3 SV=1	8.0883	cytoplasm	GO:0009611 response to wounding; GO:0050896 response to stimulus; GO:0006950 response to stress;		GO:0004867 serine-type endopeptidase inhibitor activity; GO:0030234 enzyme regulator activity; GO:0030414 peptidase inhibitor activity; GO:0061134 peptidase regulator activity; GO:0061135 endopeptidase regulator activity; GO:0098772 molecular function regulator; GO:0004857 enzyme inhibitor activity; GO:0004866 endopeptidase inhibitor activity;
Csa5G321490.1	"ATP synthase subunit alpha, mitochondrial OS=Beta vulgaris GN=ATPA PE=3 SV=1"	12.119	nucleus	GO:0009116 nucleoside metabolic process; GO:0042278 purine nucleoside metabolic process; GO:0006725 cellular aromatic compound metabolic process; GO:0009167 purine ribonucleoside monophosphate metabolic process; GO:0009259 ribonucleotide metabolic process; GO:0009117 nucleotide metabolic process; GO:0044699 single-organism process; GO:0044237 cellular metabolic process; GO:0006796 phosphate-conta…						ATPase, F1/V1/A1 complex, alpha/beta subunit, N-terminal domain; ATP synthase subunit alpha-like domain;
Csa6G452060.1	Uridine nucleosidase 1 OS=Arabidopsis thaliana GN=URH1 PE=1 SV=2	35.58	cytoskeleton				K01240	URH1; uridine nucleosidase [EC:3.2.2.3]	csv00760 Nicotinate and nicotinamide metabolism - Cucumis sativus (cucumber); csv00240 Pyrimidine metabolism - Cucumis sativus (cucumber);	Inosine/uridine-preferring nucleoside hydrolase domain;
Csa1G073020.1	Protein GID8 homolog OS=Arabidopsis thaliana GN=GID8 PE=1 SV=1	27.692	chloroplast			GO:0005515 protein binding; GO:0005488 binding;				CTLH/CRA C-terminal to LisH motif domain; CTLH, C-terminal LisH motif; LIS1 homology motif; CRA domain;
Csa2G271450.1	Glutamine--tRNA ligase OS=Lupinus luteus PE=2 SV=2	91.1	cytoplasm	GO:0006518 peptide metabolic process; GO:0006725 cellular aromatic compound metabolic process; GO:0044267 cellular protein metabolic process; GO:0044699 single-organism process; GO:0009058 biosynthetic process; GO:1901566 organonitrogen compound biosynthetic process; GO:0043039 tRNA aminoacylation; GO:0044237 cellular metabolic process; GO:0071704 organic substance metabolic process; GO:0008152 m…	GO:0044424 intracellular part; GO:0005623 cell; GO:0044464 cell part; GO:0005622 intracellular; GO:0005737 cytoplasm;	GO:0016876 ligase activity, forming aminoacyl-tRNA and related compounds; GO:0005524 ATP binding; GO:0004819 glutamine-tRNA ligase activity; GO:1901265 nucleoside phosphate binding; GO:0016875 ligase activity, forming carbon-oxygen bonds; GO:0001882 nucleoside binding; GO:0043167 ion binding; GO:0016874 ligase activity; GO:0000166 nucleotide binding; GO:0097159 organic cyclic compound binding; GO…	K01886	QARS; glutaminyl-tRNA synthetase [EC:6.1.1.18]	csv00970 Aminoacyl-tRNA biosynthesis - Cucumis sativus (cucumber); csv01100 Metabolic pathways - Cucumis sativus (cucumber);	Glutaminyl-tRNA synthetase, class Ib, non-specific RNA-binding domain, N-terminal; Glutamyl/glutaminyl-tRNA synthetase, class Ib, alpha-bundle domain; Ribosomal protein L25/Gln-tRNA synthetase, beta-barrel domain; Ribosomal protein L25/Gln-tRNA synthetase, anti-codon-binding domain; Glutaminyl-tRNA synthetase, class Ib, non-specific RNA-binding domain 2; Glutamyl/glutaminyl-tRNA synthetase, class…
Csa3G822380.1		28.832	mitochondria	GO:0006518 peptide metabolic process; GO:0043043 peptide biosynthetic process; GO:0044267 cellular protein metabolic process; GO:0006807 nitrogen compound metabolic process; GO:0009058 biosynthetic process; GO:0043603 cellular amide metabolic process; GO:0044238 primary metabolic process; GO:1901566 organonitrogen compound biosynthetic process; GO:1901576 organic substance biosynthetic process; G…	GO:0005840 ribosome; GO:0043226 organelle; GO:0043229 intracellular organelle; GO:0043232 intracellular non-membrane-bounded organelle; GO:0044464 cell part; GO:0005622 intracellular; GO:0005737 cytoplasm; GO:0032991 macromolecular complex; GO:0044424 intracellular part; GO:1990904 ribonucleoprotein complex; GO:0005623 cell; GO:0030529 intracellular ribonucleoprotein complex; GO:0044444 cytoplasm…	GO:0097159 organic cyclic compound binding; GO:1901363 heterocyclic compound binding; GO:0003723 RNA binding; GO:0008097 5S rRNA binding; GO:0005488 binding; GO:0003676 nucleic acid binding; GO:0005198 structural molecule activity; GO:0003735 structural constituent of ribosome; GO:0019843 rRNA binding;	K02897	RP-L25; large subunit ribosomal protein L25	csv03010 Ribosome - Cucumis sativus (cucumber);	Ribosomal protein L25/Gln-tRNA synthetase, beta-barrel domain; Ribosomal protein L25, beta domain; Ribosomal protein L25/Gln-tRNA synthetase, anti-codon-binding domain;
Csa3G895800.1		61.783	cytoplasm		GO:0044464 cell part; GO:0005622 intracellular; GO:0005737 cytoplasm; GO:0032991 macromolecular complex; GO:0044424 intracellular part; GO:0005623 cell; GO:0043234 protein complex; GO:0044444 cytoplasmic part; GO:0005852 eukaryotic translation initiation factor 3 complex;	GO:0097159 organic cyclic compound binding; GO:1901363 heterocyclic compound binding; GO:0003723 RNA binding; GO:0008135 translation factor activity, RNA binding; GO:0005488 binding; GO:0003676 nucleic acid binding; GO:0003743 translation initiation factor activity;	K15029
Csa2G011430.1	Mediator of RNA polymerase II transcription subunit 14 OS=Arabidopsis thaliana GN=MED14 PE=1 SV=1	198.52	chloroplast	GO:0050794 regulation of cellular process; GO:0010468 regulation of gene expression; GO:0006355 regulation of transcription, DNA-templated; GO:0031326 regulation of cellular biosynthetic process; GO:0080090 regulation of primary metabolic process; GO:0060255 regulation of macromolecule metabolic process; GO:0019219 regulation of nucleobase-containing compound metabolic process; GO:0006357 regulat…	GO:0043229 intracellular organelle; GO:0044446 intracellular organelle part; GO:0031981 nuclear lumen; GO:0032991 macromolecular complex; GO:0044424 intracellular part; GO:0005623 cell; GO:0044422 organelle part; GO:0031974 membrane-enclosed lumen; GO:0043226 organelle; GO:0043231 intracellular membrane-bounded organelle; GO:0005654 nucleoplasm; GO:0005634 nucleus; GO:0070013 intracellular organe…	GO:0000989 transcription factor activity, transcription factor binding; GO:0001104 RNA polymerase II transcription cofactor activity; GO:0001076 transcription factor activity, RNA polymerase II transcription factor binding; GO:0003712 transcription cofactor activity; GO:0000988 transcription factor activity, protein binding;	K15156
Csa2G270730.1	E3 ubiquitin-protein ligase UPL3 OS=Arabidopsis thaliana GN=UPL3 PE=1 SV=1	200.51	nucleus			GO:0005515 protein binding; GO:0019787 ubiquitin-like protein transferase activity; GO:0003824 catalytic activity; GO:0016740 transferase activity; GO:0005488 binding; GO:0004842 ubiquitin-protein transferase activity;	K10590	TRIP12; E3 ubiquitin-protein ligase TRIP12 [EC:2.3.2.26]	csv04120 Ubiquitin mediated proteolysis - Cucumis sativus (cucumber);	Armadillo-like helical; Armadillo-type fold; HECT domain;
Csa2G072460.1	"Succinate dehydrogenase assembly factor 2, mitochondrial OS=Arabidopsis thaliana GN=SDHAF2 PE=1 SV=1"	30.456	nucleus
Csa6G483440.1	Chromatin assembly factor 1 subunit FAS2 OS=Arabidopsis thaliana GN=FAS2 PE=1 SV=1	52.593	nucleus			GO:0005515 protein binding; GO:0005488 binding;	K10751			WD40-repeat-containing domain; WD40/YVTN repeat-like-containing domain;
Csa6G361260.2	Alcohol dehydrogenase-like 7 OS=Arabidopsis thaliana GN=At5g42250 PE=2 SV=1	41.392	nucleus	GO:0044699 single-organism process; GO:0008152 metabolic process; GO:0055114 oxidation-reduction process; GO:0044710 single-organism metabolic process;		GO:0046914 transition metal ion binding; GO:0003824 catalytic activity; GO:0005488 binding; GO:0043167 ion binding; GO:0046872 metal ion binding; GO:0043169 cation binding; GO:0008270 zinc ion binding; GO:0016491 oxidoreductase activity;	K00121	frmA; S-(hydroxymethyl)glutathione dehydrogenase / alcohol dehydrogenase [EC:1.1.1.284 1.1.1.1]	csv01110 Biosynthesis of secondary metabolites - Cucumis sativus (cucumber); csv00350 Tyrosine metabolism - Cucumis sativus (cucumber); csv00071 Fatty acid degradation - Cucumis sativus (cucumber); csv01200 Carbon metabolism - Cucumis sativus (cucumber); csv01100 Metabolic pathways - Cucumis sativus (cucumber); csv00010 Glycolysis / Gluconeogenesis - Cucumis sativus (cucumber);	GroES-like; NAD(P)-binding domain; Alcohol dehydrogenase, N-terminal; Alcohol dehydrogenase, C-terminal;
Csa6G067350.1	Probable prolyl 4-hydroxylase 4 OS=Arabidopsis thaliana GN=P4H4 PE=2 SV=1	33.53	chloroplast	GO:0044699 single-organism process; GO:0008152 metabolic process; GO:0055114 oxidation-reduction process; GO:0044710 single-organism metabolic process;		GO:0019842 vitamin binding; GO:0005506 iron ion binding; GO:0031418 L-ascorbic acid binding; GO:0043167 ion binding; GO:0043177 organic acid binding; GO:0016705 oxidoreductase activity, acting on paired donors, with incorporation or reduction of molecular oxygen; GO:0048029 monosaccharide binding; GO:0016491 oxidoreductase activity; GO:0031406 carboxylic acid binding; GO:0046914 transition metal …	K00472	P4HA; prolyl 4-hydroxylase [EC:1.14.11.2]	csv00330 Arginine and proline metabolism - Cucumis sativus (cucumber); csv01100 Metabolic pathways - Cucumis sativus (cucumber);	Prolyl 4-hydroxylase, alpha subunit; Oxoglutarate/iron-dependent dioxygenase; ShKT domain;
Csa4G015130.1		38.435	chloroplast							S-adenosyl-L-methionine-dependent methyltransferase;
Csa1G533560.1		25.354	extracellular				K08059
Csa3G843830.1	"Glucan endo-1,3-beta-glucosidase 8 OS=Arabidopsis thaliana GN=At1g64760 PE=1 SV=2"	52.069	plasma membrane	GO:0008152 metabolic process; GO:0005975 carbohydrate metabolic process; GO:0044238 primary metabolic process; GO:0071704 organic substance metabolic process;		GO:0004553 hydrolase activity, hydrolyzing O-glycosyl compounds; GO:0016787 hydrolase activity; GO:0003824 catalytic activity; GO:0016798 hydrolase activity, acting on glycosyl bonds;				X8 domain; Glycoside hydrolase superfamily; Glycoside hydrolase, catalytic domain;
Csa5G569340.1	"NAD(P)H-quinone oxidoreductase subunit L, chloroplastic OS=Arabidopsis thaliana GN=ndhL PE=2 SV=1"	23.295	chloroplast	GO:0044699 single-organism process; GO:0008152 metabolic process; GO:0055114 oxidation-reduction process; GO:0044710 single-organism metabolic process;		GO:0016651 oxidoreductase activity, acting on NAD(P)H; GO:0003824 catalytic activity; GO:0016655 oxidoreductase activity, acting on NAD(P)H, quinone or similar compound as acceptor; GO:0016491 oxidoreductase activity;
CsaUNG032150.1	Receptor-like protein kinase At3g21340 OS=Arabidopsis thaliana GN=At3g21340 PE=1 SV=1	58.573	vacuolar membrane							Leucine-rich repeat domain, L domain-like; Malectin-like carbohydrate-binding domain;
Csa3G182780.1	Silicon efflux transporter LSI2 OS=Oryza sativa subsp. japonica GN=LSI2 PE=1 SV=1	59.941	plasma membrane	GO:0006810 transport; GO:0055085 transmembrane transport; GO:0051179 localization; GO:0051234 establishment of localization;	GO:0031224 intrinsic component of membrane; GO:0016020 membrane; GO:0016021 integral component of membrane; GO:0044425 membrane part;					Citrate transporter-like domain;
Csa4G308650.1	BTB/POZ domain-containing protein At3g09030 OS=Arabidopsis thaliana GN=At3g09030 PE=2 SV=1	52.285	cytoskeleton	GO:0044085 cellular component biogenesis; GO:0016043 cellular component organization; GO:0071822 protein complex subunit organization; GO:0051260 protein homooligomerization; GO:0022607 cellular component assembly; GO:0065003 macromolecular complex assembly; GO:0070271 protein complex biogenesis; GO:0009987 cellular process; GO:0006461 protein complex assembly; GO:0071840 cellular component organ…						Potassium channel tetramerisation-type BTB domain; SKP1/BTB/POZ domain; Quinoprotein alcohol dehydrogenase-like superfamily;
Csa1G600110.1	Inactive protein RESTRICTED TEV MOVEMENT 2 OS=Arabidopsis thaliana GN=RTM2 PE=3 SV=1	39.099	nucleus							Alpha crystallin/Hsp20 domain; HSP20-like chaperone;
Csa2G193340.1	Protein SIEVE ELEMENT OCCLUSION B OS=Arabidopsis thaliana GN=SEOB PE=1 SV=1	65.661	cytoplasm							Sieve element occlusion, N-terminal; Sieve element occlusion, C-terminal;
Csa6G450380.2	Splicing factor U2af small subunit A OS=Oryza sativa subsp. japonica GN=U2AF35A PE=2 SV=1	36.801	nucleus	GO:0006396 RNA processing; GO:0006725 cellular aromatic compound metabolic process; GO:1901360 organic cyclic compound metabolic process; GO:0006807 nitrogen compound metabolic process; GO:0044238 primary metabolic process; GO:0044237 cellular metabolic process; GO:0071704 organic substance metabolic process; GO:0006397 mRNA processing; GO:0016070 RNA metabolic process; GO:0000398 mRNA splicing, …	GO:0043226 organelle; GO:0043229 intracellular organelle; GO:0043231 intracellular membrane-bounded organelle; GO:0005634 nucleus; GO:0089701 U2AF; GO:0044464 cell part; GO:0005622 intracellular; GO:0044446 intracellular organelle part; GO:0032991 macromolecular complex; GO:0044424 intracellular part; GO:0043234 protein complex; GO:0005623 cell; GO:0043227 membrane-bounded organelle; GO:0044422 o…	GO:0097159 organic cyclic compound binding; GO:1901363 heterocyclic compound binding; GO:0003723 RNA binding; GO:1901265 nucleoside phosphate binding; GO:0005488 binding; GO:0003676 nucleic acid binding; GO:0043167 ion binding; GO:0043169 cation binding; GO:0046872 metal ion binding; GO:0000166 nucleotide binding; GO:0036094 small molecule binding;	K12836	U2AF1; splicing factor U2AF 35 kDa subunit	csv03040 Spliceosome - Cucumis sativus (cucumber);	Zinc finger, CCCH-type; RNA recognition motif domain; Nucleotide-binding alpha-beta plait domain; RNA recognition motif domain, eukaryote;
Csa3G813820.1	Pleiotropic drug resistance protein 3 OS=Nicotiana tabacum GN=PDR3 PE=2 SV=1	162.22	plasma membrane		GO:0016020 membrane;	GO:0005524 ATP binding; GO:1901265 nucleoside phosphate binding; GO:0001882 nucleoside binding; GO:0043167 ion binding; GO:0016817 hydrolase activity, acting on acid anhydrides; GO:0016787 hydrolase activity; GO:0000166 nucleotide binding; GO:0017111 nucleoside-triphosphatase activity; GO:0016887 ATPase activity; GO:0097159 organic cyclic compound binding; GO:1901363 heterocyclic compound binding…				ATP-binding cassette transporter, PDR-like subfamily G, domain 1; AAA+ ATPase domain; ABC transporter-like; P-loop containing nucleoside triphosphate hydrolase; Plant PDR ABC transporter associated; ATP-binding cassette transporter, PDR-like subfamily G, domain 2; ABC-2 type transporter;
Csa1G045490.1	Probable aldehyde dehydrogenase OS=Linum usitatissimum GN=FIS1 PE=2 SV=1	61.769	mitochondria	GO:0044699 single-organism process; GO:0008152 metabolic process; GO:0055114 oxidation-reduction process; GO:0044710 single-organism metabolic process;		GO:0016620 oxidoreductase activity, acting on the aldehyde or oxo group of donors, NAD or NADP as acceptor; GO:0003824 catalytic activity; GO:0016491 oxidoreductase activity; GO:0016903 oxidoreductase activity, acting on the aldehyde or oxo group of donors;	K00294	E1.2.1.88; 1-pyrroline-5-carboxylate dehydrogenase [EC:1.2.1.88]	csv00330 Arginine and proline metabolism - Cucumis sativus (cucumber); csv00250 Alanine, aspartate and glutamate metabolism - Cucumis sativus (cucumber); csv01100 Metabolic pathways - Cucumis sativus (cucumber);	Aldehyde/histidinol dehydrogenase; Aldehyde dehydrogenase domain; Aldehyde dehydrogenase N-terminal domain; Aldehyde dehydrogenase, C-terminal;
Csa3G640570.2	"Probable plastid-lipid-associated protein 10, chloroplastic OS=Arabidopsis thaliana GN=PAP10 PE=1 SV=1"	24.032	chloroplast							Plastid lipid-associated protein/fibrillin conserved domain;
Csa3G257080.1	DEAD-box ATP-dependent RNA helicase 21 OS=Arabidopsis thaliana GN=RH21 PE=2 SV=1	82.311	cytoplasm			GO:0005524 ATP binding; GO:1901265 nucleoside phosphate binding; GO:0001882 nucleoside binding; GO:0043167 ion binding; GO:0000166 nucleotide binding; GO:0097159 organic cyclic compound binding; GO:1901363 heterocyclic compound binding; GO:0032549 ribonucleoside binding; GO:0097367 carbohydrate derivative binding; GO:0032553 ribonucleotide binding; GO:0005488 binding; GO:0003676 nucleic acid bind…	K12858	DDX23; ATP-dependent RNA helicase DDX23/PRP28 [EC:3.6.4.13]	csv03040 Spliceosome - Cucumis sativus (cucumber);	DEAD/DEAH box helicase domain; RNA helicase, DEAD-box type, Q motif; Helicase superfamily 1/2, ATP-binding domain; P-loop containing nucleoside triphosphate hydrolase; Helicase, C-terminal;
Csa3G816080.1	Remorin 4.1 OS=Oryza sativa subsp. japonica GN=REM4.1 PE=1 SV=1	30.76	nucleus							Remorin, C-terminal;
Csa6G094720.1	Sphingosine-1-phosphate lyase OS=Arabidopsis thaliana GN=DPL1 PE=1 SV=1	58.971	cytoplasm	GO:0008152 metabolic process; GO:0044710 single-organism metabolic process; GO:0044281 small molecule metabolic process; GO:0044763 single-organism cellular process; GO:0019752 carboxylic acid metabolic process; GO:0044699 single-organism process; GO:0006082 organic acid metabolic process; GO:0044237 cellular metabolic process; GO:0009987 cellular process; GO:0043436 oxoacid metabolic process; GO…		GO:0097159 organic cyclic compound binding; GO:1901363 heterocyclic compound binding; GO:0003824 catalytic activity; GO:0005488 binding; GO:0016830 carbon-carbon lyase activity; GO:0043167 ion binding; GO:0016831 carboxy-lyase activity; GO:0016829 lyase activity; GO:0043168 anion binding; GO:0048037 cofactor binding; GO:0030170 pyridoxal phosphate binding;	K01634	SGPL1; sphinganine-1-phosphate aldolase [EC:4.1.2.27]	csv00600 Sphingolipid metabolism - Cucumis sativus (cucumber); csv01100 Metabolic pathways - Cucumis sativus (cucumber);	Pyridoxal phosphate-dependent transferase; Pyridoxal phosphate-dependent transferase, major region, subdomain 1;
Csa6G516500.1	Cysteine-rich receptor-like protein kinase 29 OS=Arabidopsis thaliana GN=CRK29 PE=2 SV=1	61.56	plasma membrane			GO:0005524 ATP binding; GO:1901265 nucleoside phosphate binding; GO:0001882 nucleoside binding; GO:0043167 ion binding; GO:0000166 nucleotide binding; GO:0097159 organic cyclic compound binding; GO:1901363 heterocyclic compound binding; GO:0032549 ribonucleoside binding; GO:0097367 carbohydrate derivative binding; GO:0032553 ribonucleotide binding; GO:0005488 binding; GO:0032550 purine ribonucleo…				Gnk2-homologous domain; Concanavalin A-like lectin/glucanase domain; Protein kinase-like domain;
Csa1G587980.1	Beta-galactosidase OS=Malus domestica PE=1 SV=1	73.668	chloroplast	GO:0008152 metabolic process; GO:0005975 carbohydrate metabolic process; GO:0044238 primary metabolic process; GO:0071704 organic substance metabolic process;		GO:0004553 hydrolase activity, hydrolyzing O-glycosyl compounds; GO:0016787 hydrolase activity; GO:0003824 catalytic activity; GO:0016798 hydrolase activity, acting on glycosyl bonds;				Glycoside hydrolase 35, catalytic domain; Glycoside hydrolase superfamily; Galactose-binding domain-like; Glycoside hydrolase, catalytic domain;
Csa5G160130.1		27.464	chloroplast
Csa6G055390.1		36.169	chloroplast
Csa5G265800.1	Zinc finger CCCH domain-containing protein 17 OS=Arabidopsis thaliana GN=At2g02160 PE=1 SV=1	80.472	nucleus			GO:0046872 metal ion binding; GO:0043169 cation binding; GO:0005488 binding; GO:0043167 ion binding;				Zinc finger, CCCH-type;
Csa1G000740.1	Ubiquitin-conjugating enzyme E2 27 OS=Arabidopsis thaliana GN=UBC27 PE=2 SV=1	21.378	nucleus,plasma membrane			GO:0005515 protein binding; GO:0005488 binding;	K04649	HIP2; ubiquitin-conjugating enzyme (huntingtin interacting protein 2) [EC:2.3.2.23]	csv04120 Ubiquitin mediated proteolysis - Cucumis sativus (cucumber);	Ubiquitin-conjugating enzyme/RWD-like; Ubiquitin-associated domain; Ubiquitin-conjugating enzyme E2; UBA-like;
Csa3G115610.1	"Cytochrome c oxidase subunit 6a, mitochondrial OS=Arabidopsis thaliana GN=COX6A PE=3 SV=1"	10.87	mitochondria		GO:0016020 membrane; GO:0098800 inner mitochondrial membrane protein complex; GO:0031090 organelle membrane; GO:0098796 membrane protein complex; GO:0005737 cytoplasm; GO:0032991 macromolecular complex; GO:0098798 mitochondrial protein complex; GO:0044424 intracellular part; GO:0044455 mitochondrial membrane part; GO:0005623 cell; GO:0044422 organelle part; GO:0005740 mitochondrial envelope; GO:0…	GO:0015075 ion transmembrane transporter activity; GO:0022892 substrate-specific transporter activity; GO:0015077 monovalent inorganic cation transmembrane transporter activity; GO:0016676 oxidoreductase activity, acting on a heme group of donors, oxygen as acceptor; GO:0016675 oxidoreductase activity, acting on a heme group of donors; GO:0015078 hydrogen ion transmembrane transporter activity; G…	K02266	COX6A; cytochrome c oxidase subunit 6a	csv00190 Oxidative phosphorylation - Cucumis sativus (cucumber); csv01100 Metabolic pathways - Cucumis sativus (cucumber);
Csa1G613540.2	Xanthine dehydrogenase 1 OS=Arabidopsis thaliana GN=XDH1 PE=1 SV=1	150.97	nucleus	GO:0044699 single-organism process; GO:0008152 metabolic process; GO:0055114 oxidation-reduction process; GO:0044710 single-organism metabolic process;		GO:0051537 2 iron, 2 sulfur cluster binding; GO:1901265 nucleoside phosphate binding; GO:0005506 iron ion binding; GO:0050660 flavin adenine dinucleotide binding; GO:0043167 ion binding; GO:0000166 nucleotide binding; GO:0048037 cofactor binding; GO:0016491 oxidoreductase activity; GO:0016614 oxidoreductase activity, acting on CH-OH group of donors; GO:0009055 electron carrier activity; GO:190136…	K00106	XDH; xanthine dehydrogenase/oxidase [EC:1.17.1.4 1.17.3.2]	csv01110 Biosynthesis of secondary metabolites - Cucumis sativus (cucumber); csv00232 Caffeine metabolism - Cucumis sativus (cucumber); csv04146 Peroxisome - Cucumis sativus (cucumber); csv00230 Purine metabolism - Cucumis sativus (cucumber); csv01100 Metabolic pathways - Cucumis sativus (cucumber);	2Fe-2S ferredoxin-type iron-sulfur binding domain; Molybdopterin dehydrogenase, FAD-binding; Beta-grasp domain; FAD-binding, type 2, subdomain 1; [2Fe-2S]-binding; FAD-binding, type 2; CO dehydrogenase flavoprotein, C-terminal; CO dehydrogenase flavoprotein-like, FAD-binding, subdomain 2; Aldehyde oxidase/xanthine dehydrogenase, a/b hammerhead; Aldehyde oxidase/xanthine dehydrogenase, molybdopter…
CsaUNG033880.1		29.174	cytoplasm	GO:0006396 RNA processing; GO:0006725 cellular aromatic compound metabolic process; GO:1901360 organic cyclic compound metabolic process; GO:0006807 nitrogen compound metabolic process; GO:0044238 primary metabolic process; GO:0044237 cellular metabolic process; GO:0071704 organic substance metabolic process; GO:0016070 RNA metabolic process; GO:0008152 metabolic process; GO:0090304 nucleic acid …		GO:0097159 organic cyclic compound binding; GO:1901363 heterocyclic compound binding; GO:0003723 RNA binding; GO:0008168 methyltransferase activity; GO:0008173 RNA methyltransferase activity; GO:0003824 catalytic activity; GO:0005488 binding; GO:0003676 nucleic acid binding; GO:0016741 transferase activity, transferring one-carbon groups; GO:0016740 transferase activity;				Alpha/beta knot methyltransferases; tRNA/rRNA methyltransferase, SpoU type; tRNA (guanine-N1-)-methyltransferase, N-terminal;
Csa2G295440.1		38.124	nucleus			GO:0097159 organic cyclic compound binding; GO:1901363 heterocyclic compound binding; GO:0003677 DNA binding; GO:0005515 protein binding; GO:0005488 binding; GO:0003676 nucleic acid binding;	K15223			Homeobox domain-like; SWIB/MDM2 domain; SWIB domain; DEK, C-terminal;
Csa2G404750.1		58.147	nucleus				K15559			RNA polymerase II-binding domain; CID domain; ENTH/VHS;
Csa1G042230.1	"Peptidyl-tRNA hydrolase, chloroplastic OS=Arabidopsis thaliana GN=At1g18440 PE=2 SV=2"	29.828	chloroplast			GO:0016787 hydrolase activity; GO:0052689 carboxylic ester hydrolase activity; GO:0003824 catalytic activity; GO:0004045 aminoacyl-tRNA hydrolase activity; GO:0016788 hydrolase activity, acting on ester bonds;	K01056
Csa5G589360.1		23.339	chloroplast							YbeD-like domain;
Csa6G091310.1		26.223	mitochondria
Csa7G236270.1		32.167	chloroplast
Csa5G471090.1	5'-3' exoribonuclease 3 OS=Arabidopsis thaliana GN=XRN3 PE=1 SV=1	125.8	cytoplasm	GO:0008152 metabolic process; GO:0006725 cellular aromatic compound metabolic process; GO:0046483 heterocycle metabolic process; GO:0006139 nucleobase-containing compound metabolic process; GO:1901360 organic cyclic compound metabolic process; GO:0006807 nitrogen compound metabolic process; GO:0034641 cellular nitrogen compound metabolic process; GO:0044238 primary metabolic process; GO:0009987 c…	GO:0043226 organelle; GO:0043231 intracellular membrane-bounded organelle; GO:0043229 intracellular organelle; GO:0005634 nucleus; GO:0044464 cell part; GO:0005622 intracellular; GO:0044424 intracellular part; GO:0043227 membrane-bounded organelle; GO:0005623 cell;	GO:0043167 ion binding; GO:0016896 exoribonuclease activity, producing 5'-phosphomonoesters; GO:0016787 hydrolase activity; GO:0008270 zinc ion binding; GO:0016796 exonuclease activity, active with either ribo- or deoxyribonucleic acids and producing 5'-phosphomonoesters; GO:0097159 organic cyclic compound binding; GO:1901363 heterocyclic compound binding; GO:0004534 5'-3' exoribonuclease activit…	K12619	XRN2; 5'-3' exoribonuclease 2 [EC:3.1.13.-]	csv03018 RNA degradation - Cucumis sativus (cucumber); csv03008 Ribosome biogenesis in eukaryotes - Cucumis sativus (cucumber);	Zinc finger, CCHC-type; Putative 5-3 exonuclease;
Csa1G572370.1	Putative disease resistance protein RGA4 OS=Solanum bulbocastanum GN=RGA4 PE=2 SV=1	81.231	nucleus			GO:1901265 nucleoside phosphate binding; GO:0001882 nucleoside binding; GO:0043167 ion binding; GO:0000166 nucleotide binding; GO:0097159 organic cyclic compound binding; GO:1901363 heterocyclic compound binding; GO:0032549 ribonucleoside binding; GO:0097367 carbohydrate derivative binding; GO:0032553 ribonucleotide binding; GO:0005488 binding; GO:0032550 purine ribonucleoside binding; GO:0043531…				NB-ARC; P-loop containing nucleoside triphosphate hydrolase; Leucine-rich repeat domain, L domain-like;
Csa7G337600.1		19.049	chloroplast
Csa4G006260.1		50.413	nucleus	GO:0006518 peptide metabolic process; GO:0043043 peptide biosynthetic process; GO:0044267 cellular protein metabolic process; GO:0006807 nitrogen compound metabolic process; GO:0009058 biosynthetic process; GO:0043603 cellular amide metabolic process; GO:0044238 primary metabolic process; GO:1901566 organonitrogen compound biosynthetic process; GO:1901576 organic substance biosynthetic process; G…	GO:0005840 ribosome; GO:0043226 organelle; GO:0043229 intracellular organelle; GO:0043232 intracellular non-membrane-bounded organelle; GO:0044464 cell part; GO:0005622 intracellular; GO:0005737 cytoplasm; GO:0032991 macromolecular complex; GO:0044424 intracellular part; GO:1990904 ribonucleoprotein complex; GO:0005623 cell; GO:0030529 intracellular ribonucleoprotein complex; GO:0044444 cytoplasm…	GO:0003735 structural constituent of ribosome; GO:0005198 structural molecule activity;				S15/NS1, RNA-binding;
Csa1G574890.1	Putative ABC transporter B family member 8 OS=Arabidopsis thaliana GN=ABCB8 PE=5 SV=1	130.13	plasma membrane	GO:0006810 transport; GO:0055085 transmembrane transport; GO:0051179 localization; GO:0051234 establishment of localization;	GO:0031224 intrinsic component of membrane; GO:0016020 membrane; GO:0016021 integral component of membrane; GO:0044425 membrane part;	GO:1901265 nucleoside phosphate binding; GO:0015399 primary active transmembrane transporter activity; GO:0016817 hydrolase activity, acting on acid anhydrides; GO:0016787 hydrolase activity; GO:0016887 ATPase activity; GO:0097159 organic cyclic compound binding; GO:1901363 heterocyclic compound binding; GO:0016462 pyrophosphatase activity; GO:0003824 catalytic activity; GO:0032553 ribonucleotide…	K05658	ABCB1; ATP-binding cassette, subfamily B (MDR/TAP), member 1 [EC:3.6.3.44]	csv02010 ABC transporters - Cucumis sativus (cucumber);	AAA+ ATPase domain; ABC transporter-like; ABC transporter type 1, transmembrane domain; P-loop containing nucleoside triphosphate hydrolase;
Csa1G085360.1	Beta-galactosidase 8 OS=Arabidopsis thaliana GN=BGAL8 PE=2 SV=2	80.941	vacuolar membrane	GO:0008152 metabolic process; GO:0005975 carbohydrate metabolic process; GO:0044238 primary metabolic process; GO:0071704 organic substance metabolic process;		GO:0004553 hydrolase activity, hydrolyzing O-glycosyl compounds; GO:0030246 carbohydrate binding; GO:0016787 hydrolase activity; GO:0003824 catalytic activity; GO:0005488 binding; GO:0016798 hydrolase activity, acting on glycosyl bonds;				Glycoside hydrolase 35, catalytic domain; D-galactoside/L-rhamnose binding SUEL lectin domain; Glycoside hydrolase superfamily; Glycoside hydrolase, catalytic domain; Galactose-binding domain-like;
Csa6G532590.1		28.362	nucleus	GO:0008152 metabolic process;		GO:0016787 hydrolase activity; GO:0003824 catalytic activity;				HAD-like domain;
Csa6G404240.1	"Single-stranded DNA-binding protein WHY1, chloroplastic OS=Arabidopsis thaliana GN=WHY1 PE=1 SV=1"	30.729	chloroplast	GO:0050794 regulation of cellular process; GO:0010468 regulation of gene expression; GO:0006355 regulation of transcription, DNA-templated; GO:0031326 regulation of cellular biosynthetic process; GO:0080090 regulation of primary metabolic process; GO:0060255 regulation of macromolecule metabolic process; GO:0019219 regulation of nucleobase-containing compound metabolic process; GO:0010556 regulat…		GO:0097159 organic cyclic compound binding; GO:1901363 heterocyclic compound binding; GO:0003677 DNA binding; GO:0005488 binding; GO:0003676 nucleic acid binding;				ssDNA-binding transcriptional regulator;
Csa2G010230.1	Flowering locus K homology domain OS=Arabidopsis thaliana GN=FLK PE=1 SV=1	54.734	cytoplasm			GO:0097159 organic cyclic compound binding; GO:1901363 heterocyclic compound binding; GO:0003723 RNA binding; GO:0005488 binding; GO:0003676 nucleic acid binding;	K21444			K Homology domain; K Homology domain, type 1;
Csa6G107940.1	Cytochrome b5 isoform E OS=Arabidopsis thaliana GN=CYTB5-E PE=1 SV=2	14.935	Golgi apparatus			GO:0097159 organic cyclic compound binding; GO:1901363 heterocyclic compound binding; GO:0020037 heme binding; GO:0046906 tetrapyrrole binding; GO:0005488 binding;				Cytochrome b5-like heme/steroid binding domain;
Csa3G116860.2	60S acidic ribosomal protein P1-2 OS=Arabidopsis thaliana GN=RPP1B PE=1 SV=2	11.422	cytoplasm	GO:0006518 peptide metabolic process; GO:0006414 translational elongation; GO:0043043 peptide biosynthetic process; GO:0044267 cellular protein metabolic process; GO:0006807 nitrogen compound metabolic process; GO:0009058 biosynthetic process; GO:0043603 cellular amide metabolic process; GO:0044238 primary metabolic process; GO:1901566 organonitrogen compound biosynthetic process; GO:1901576 orga…	GO:0005840 ribosome; GO:0043226 organelle; GO:0043229 intracellular organelle; GO:0043232 intracellular non-membrane-bounded organelle; GO:0044464 cell part; GO:0005622 intracellular; GO:0005737 cytoplasm; GO:0032991 macromolecular complex; GO:0044424 intracellular part; GO:1990904 ribonucleoprotein complex; GO:0005623 cell; GO:0030529 intracellular ribonucleoprotein complex; GO:0044444 cytoplasm…	GO:0003735 structural constituent of ribosome; GO:0005198 structural molecule activity;	K02942	RP-LP1; large subunit ribosomal protein LP1	csv03010 Ribosome - Cucumis sativus (cucumber);
Csa2G351810.1	PITH domain-containing protein At3g04780 OS=Arabidopsis thaliana GN=At3g04780 PE=1 SV=2	22.57	nucleus							Galactose-binding domain-like; PITH domain;
Csa1G132720.1	NDR1/HIN1-like protein 10 OS=Arabidopsis thaliana GN=NHL10 PE=2 SV=1	22.405	chloroplast							Late embryogenesis abundant protein, LEA-14;
Csa1G050430.1	ATPase family AAA domain-containing protein FIGL1 OS=Arabidopsis thaliana GN=FIGL1 PE=2 SV=2	137.51	chloroplast			GO:0005524 ATP binding; GO:1901265 nucleoside phosphate binding; GO:0001882 nucleoside binding; GO:0043167 ion binding; GO:0005515 protein binding; GO:0000166 nucleotide binding; GO:0097159 organic cyclic compound binding; GO:1901363 heterocyclic compound binding; GO:0032549 ribonucleoside binding; GO:0097367 carbohydrate derivative binding; GO:0032553 ribonucleotide binding; GO:0005488 binding; …				AAA+ ATPase domain; ATPase, AAA-type, core; SMAD/FHA domain; P-loop containing nucleoside triphosphate hydrolase; Forkhead-associated (FHA) domain;
Csa5G148600.1		41.791	chloroplast
Csa3G777640.1	Peptidyl-prolyl cis-trans isomerase CYP18-2 OS=Arabidopsis thaliana GN=CYP18-2 PE=2 SV=1	18.118	cytoskeleton	GO:0044267 cellular protein metabolic process; GO:0044238 primary metabolic process; GO:0018208 peptidyl-proline modification; GO:0000413 protein peptidyl-prolyl isomerization; GO:0044237 cellular metabolic process; GO:0071704 organic substance metabolic process; GO:0006457 protein folding; GO:0018193 peptidyl-amino acid modification; GO:0008152 metabolic process; GO:0044260 cellular macromolecul…		GO:0003755 peptidyl-prolyl cis-trans isomerase activity; GO:0016853 isomerase activity; GO:0003824 catalytic activity; GO:0016859 cis-trans isomerase activity;	K12733	PPIL1; peptidyl-prolyl cis-trans isomerase-like 1 [EC:5.2.1.8]	csv03040 Spliceosome - Cucumis sativus (cucumber);	Cyclophilin-type peptidyl-prolyl cis-trans isomerase domain; Cyclophilin-like domain;
Csa7G394660.1	"Peptide chain release factor APG3, chloroplastic OS=Arabidopsis thaliana GN=APG3 PE=2 SV=1"	46.5	chloroplast	GO:0016043 cellular component organization; GO:0006518 peptide metabolic process; GO:0044267 cellular protein metabolic process; GO:0044699 single-organism process; GO:0009058 biosynthetic process; GO:1901566 organonitrogen compound biosynthetic process; GO:0044237 cellular metabolic process; GO:0071704 organic substance metabolic process; GO:0043241 protein complex disassembly; GO:0008152 metabo…	GO:0044424 intracellular part; GO:0005623 cell; GO:0044464 cell part; GO:0005622 intracellular; GO:0005737 cytoplasm;	GO:0097159 organic cyclic compound binding; GO:0008079 translation termination factor activity; GO:1901363 heterocyclic compound binding; GO:0003723 RNA binding; GO:0008135 translation factor activity, RNA binding; GO:0005488 binding; GO:0003676 nucleic acid binding; GO:0016149 translation release factor activity, codon specific; GO:0003747 translation release factor activity;	K02835			Double-stranded RNA-binding domain; Peptide chain release factor class I/class II; Peptide chain release factor;
Csa6G045080.1	"Organelle RRM domain-containing protein 1, chloroplastic OS=Arabidopsis thaliana GN=ORRM1 PE=1 SV=1"	43.612	chloroplast			GO:0097159 organic cyclic compound binding; GO:1901363 heterocyclic compound binding; GO:1901265 nucleoside phosphate binding; GO:0005488 binding; GO:0003676 nucleic acid binding; GO:0000166 nucleotide binding; GO:0036094 small molecule binding;				RNA recognition motif domain; Nucleotide-binding alpha-beta plait domain;
Csa5G649330.1	Molybdopterin synthase sulfur carrier subunit OS=Arabidopsis thaliana GN=At4g10100 PE=3 SV=1	11.264	chloroplast	GO:0051188 cofactor biosynthetic process; GO:0018130 heterocycle biosynthetic process; GO:0043545 molybdopterin cofactor metabolic process; GO:0044267 cellular protein metabolic process; GO:0006777 Mo-molybdopterin cofactor biosynthetic process; GO:0006807 nitrogen compound metabolic process; GO:1901360 organic cyclic compound metabolic process; GO:0006732 coenzyme metabolic process; GO:0009058 b…	GO:0044464 cell part; GO:0005622 intracellular; GO:0005737 cytoplasm; GO:0044424 intracellular part; GO:0005829 cytosol; GO:0005623 cell; GO:0044444 cytoplasmic part;		K21232	MOCS2A; molybdopterin synthase sulfur carrier subunit	csv04122 Sulfur relay system - Cucumis sativus (cucumber);	Molybdopterin synthase/thiamin biosynthesis sulphur carrier, beta-grasp; Beta-grasp domain;
Csa3G843780.1	T-complex protein 1 subunit theta OS=Arabidopsis thaliana GN=CCT8 PE=1 SV=1	58.852	cytoplasm	GO:0006457 protein folding; GO:0009987 cellular process;		GO:0005524 ATP binding; GO:1901265 nucleoside phosphate binding; GO:0001882 nucleoside binding; GO:0043167 ion binding; GO:0005515 protein binding; GO:0000166 nucleotide binding; GO:0097159 organic cyclic compound binding; GO:1901363 heterocyclic compound binding; GO:0032549 ribonucleoside binding; GO:0097367 carbohydrate derivative binding; GO:0032553 ribonucleotide binding; GO:0005488 binding; …	K09500			TCP-1-like chaperonin intermediate domain; GroEL-like apical domain; GroEL-like equatorial domain;
Csa6G141380.1		94.403	plasma membrane			GO:0005488 binding;	K15501			Armadillo-type fold;
Csa3G254050.1	"Protein root UVB sensitive 1, chloroplastic OS=Arabidopsis thaliana GN=RUS1 PE=1 SV=1"	17.255	chloroplast
Csa7G044840.1	Cysteine-rich repeat secretory protein 38 OS=Arabidopsis thaliana GN=CRRSP38 PE=2 SV=1	28.162	extracellular							Gnk2-homologous domain;
Csa6G405290.1	"Chorismate synthase, chloroplastic OS=Capnoides sempervirens PE=1 SV=1"	46.917	chloroplast	GO:0008652 cellular amino acid biosynthetic process; GO:0009072 aromatic amino acid family metabolic process; GO:0016053 organic acid biosynthetic process; GO:0044711 single-organism biosynthetic process; GO:0006725 cellular aromatic compound metabolic process; GO:0044281 small molecule metabolic process; GO:0044763 single-organism cellular process; GO:0044699 single-organism process; GO:0006807 …		GO:0016829 lyase activity; GO:0004107 chorismate synthase activity; GO:0016838 carbon-oxygen lyase activity, acting on phosphates; GO:0003824 catalytic activity; GO:0016835 carbon-oxygen lyase activity;	K01736	aroC; chorismate synthase [EC:4.2.3.5]	csv01110 Biosynthesis of secondary metabolites - Cucumis sativus (cucumber); csv01230 Biosynthesis of amino acids - Cucumis sativus (cucumber); csv01100 Metabolic pathways - Cucumis sativus (cucumber); csv00400 Phenylalanine, tyrosine and tryptophan biosynthesis - Cucumis sativus (cucumber);
Csa6G188100.1	Probable serine/threonine-protein kinase BSK3 OS=Oryza sativa subsp. japonica GN=BSK3 PE=1 SV=1	54.439	nucleus	GO:0016310 phosphorylation; GO:0044267 cellular protein metabolic process; GO:0044238 primary metabolic process; GO:0044237 cellular metabolic process; GO:0006796 phosphate-containing compound metabolic process; GO:0071704 organic substance metabolic process; GO:0008152 metabolic process; GO:0006468 protein phosphorylation; GO:0006793 phosphorus metabolic process; GO:0044260 cellular macromolecul…		GO:0005524 ATP binding; GO:1901265 nucleoside phosphate binding; GO:0016773 phosphotransferase activity, alcohol group as acceptor; GO:0001882 nucleoside binding; GO:0043167 ion binding; GO:0005515 protein binding; GO:0004672 protein kinase activity; GO:0000166 nucleotide binding; GO:0097159 organic cyclic compound binding; GO:1901363 heterocyclic compound binding; GO:0032549 ribonucleoside bindi…	K14500	BSK; BR-signaling kinase [EC:2.7.11.1]	csv04075 Plant hormone signal transduction - Cucumis sativus (cucumber);	Protein kinase domain; Tetratricopeptide-like helical domain; Serine-threonine/tyrosine-protein kinase catalytic domain; Protein kinase-like domain;
Csa2G234560.1	Polyadenylate-binding protein RBP47C OS=Arabidopsis thaliana GN=RBP47C PE=2 SV=1	10.482	nucleus			GO:0097159 organic cyclic compound binding; GO:1901363 heterocyclic compound binding; GO:1901265 nucleoside phosphate binding; GO:0005488 binding; GO:0003676 nucleic acid binding; GO:0000166 nucleotide binding; GO:0036094 small molecule binding;				RNA recognition motif domain; Nucleotide-binding alpha-beta plait domain;
Csa2G094380.1	Dynamin-related protein 4C OS=Arabidopsis thaliana GN=DRP4C PE=2 SV=1	76.167	chloroplast			GO:1901265 nucleoside phosphate binding; GO:0001882 nucleoside binding; GO:0043167 ion binding; GO:0016817 hydrolase activity, acting on acid anhydrides; GO:0016787 hydrolase activity; GO:0000166 nucleotide binding; GO:0017111 nucleoside-triphosphatase activity; GO:0097159 organic cyclic compound binding; GO:1901363 heterocyclic compound binding; GO:0032549 ribonucleoside binding; GO:0097367 carb…				Dynamin-type guanine nucleotide-binding (G) domain; Dynamin GTPase effector; GTPase effector domain; P-loop containing nucleoside triphosphate hydrolase; Dynamin, GTPase domain; Dynamin central domain;
Csa6G452680.1	"Signal recognition particle 54 kDa protein, chloroplastic OS=Arabidopsis thaliana GN=FFC PE=1 SV=1"	62.537	chloroplast	GO:0046907 intracellular transport; GO:0072599 establishment of protein localization to endoplasmic reticulum; GO:0072594 establishment of protein localization to organelle; GO:0072657 protein localization to membrane; GO:0045047 protein targeting to ER; GO:0071702 organic substance transport; GO:0006613 cotranslational protein targeting to membrane; GO:0015031 protein transport; GO:0051641 cellu…	GO:0044464 cell part; GO:0005622 intracellular; GO:0048500 signal recognition particle; GO:0005737 cytoplasm; GO:0032991 macromolecular complex; GO:0044424 intracellular part; GO:1990904 ribonucleoprotein complex; GO:0030529 intracellular ribonucleoprotein complex; GO:0005623 cell; GO:0044444 cytoplasmic part;	GO:0003723 RNA binding; GO:1901265 nucleoside phosphate binding; GO:0001882 nucleoside binding; GO:0043167 ion binding; GO:0016817 hydrolase activity, acting on acid anhydrides; GO:0016787 hydrolase activity; GO:0000166 nucleotide binding; GO:0017111 nucleoside-triphosphatase activity; GO:0008312 7S RNA binding; GO:0097159 organic cyclic compound binding; GO:1901363 heterocyclic compound binding;…	K03106	SRP54; signal recognition particle subunit SRP54 [EC:3.6.5.4]	csv03060 Protein export - Cucumis sativus (cucumber);	AAA+ ATPase domain; Signal recognition particle, SRP54 subunit, helical bundle; Signal recognition particle, SRP54 subunit, M-domain; P-loop containing nucleoside triphosphate hydrolase; Signal recognition particle, SRP54 subunit, GTPase domain;
Csa3G731720.1	Vacuolar cation/proton exchanger 3 OS=Arabidopsis thaliana GN=CAX3 PE=1 SV=1	47.938	plasma membrane	GO:0006810 transport; GO:0055085 transmembrane transport; GO:0072511 divalent inorganic cation transport; GO:0006816 calcium ion transport; GO:0006812 cation transport; GO:0006811 ion transport; GO:0030001 metal ion transport; GO:0051179 localization; GO:0070838 divalent metal ion transport; GO:0051234 establishment of localization;	GO:0031224 intrinsic component of membrane; GO:0016020 membrane; GO:0016021 integral component of membrane; GO:0044425 membrane part;	GO:0015298 solute:cation antiporter activity; GO:0022804 active transmembrane transporter activity; GO:0015291 secondary active transmembrane transporter activity; GO:0015075 ion transmembrane transporter activity; GO:0015299 solute:proton antiporter activity; GO:0022892 substrate-specific transporter activity; GO:0015077 monovalent inorganic cation transmembrane transporter activity; GO:0015078 …	K07300			Sodium/calcium exchanger membrane region;
Csa3G730710.1	Protein LURP-one-related 15 OS=Arabidopsis thaliana GN=At5g01750 PE=1 SV=1	23.839	Golgi apparatus							Tubby C-terminal-like domain; LURP1-related protein domain;
Csa1G569300.1	26S proteasome regulatory subunit 6A homolog A OS=Arabidopsis thaliana GN=RPT5A PE=1 SV=1	47.614	cytoplasm	GO:1901575 organic substance catabolic process; GO:0008152 metabolic process; GO:0030163 protein catabolic process; GO:0009057 macromolecule catabolic process; GO:0043170 macromolecule metabolic process; GO:0019538 protein metabolic process; GO:0044238 primary metabolic process; GO:0009056 catabolic process; GO:0071704 organic substance metabolic process;	GO:0044424 intracellular part; GO:0005623 cell; GO:0044464 cell part; GO:0005622 intracellular; GO:0005737 cytoplasm;	GO:0005524 ATP binding; GO:1901265 nucleoside phosphate binding; GO:0001882 nucleoside binding; GO:0043167 ion binding; GO:0016787 hydrolase activity; GO:0000166 nucleotide binding; GO:0097159 organic cyclic compound binding; GO:1901363 heterocyclic compound binding; GO:0032549 ribonucleoside binding; GO:0097367 carbohydrate derivative binding; GO:0003824 catalytic activity; GO:0032553 ribonucleo…	K03065	PSMC3; 26S proteasome regulatory subunit T5	csv03050 Proteasome - Cucumis sativus (cucumber);	ATPase, AAA-type, core; AAA+ ATPase domain; P-loop containing nucleoside triphosphate hydrolase;
Csa4G082380.1	Epidermis-specific secreted glycoprotein EP1 OS=Daucus carota GN=EP1 PE=1 SV=1	49.476	chloroplast							Bulb-type lectin domain;
Csa2G401360.1	"Histidine--tRNA ligase, cytoplasmic OS=Arabidopsis thaliana GN=At3g02760 PE=2 SV=1"	96.544	cytoplasm	GO:0006518 peptide metabolic process; GO:0006725 cellular aromatic compound metabolic process; GO:0044267 cellular protein metabolic process; GO:0044699 single-organism process; GO:0009058 biosynthetic process; GO:1901566 organonitrogen compound biosynthetic process; GO:0043039 tRNA aminoacylation; GO:0044237 cellular metabolic process; GO:0071704 organic substance metabolic process; GO:0008152 m…		GO:0016876 ligase activity, forming aminoacyl-tRNA and related compounds; GO:0005524 ATP binding; GO:1901265 nucleoside phosphate binding; GO:0016875 ligase activity, forming carbon-oxygen bonds; GO:0001882 nucleoside binding; GO:0043167 ion binding; GO:0016874 ligase activity; GO:0000166 nucleotide binding; GO:0097159 organic cyclic compound binding; GO:1901363 heterocyclic compound binding; GO:…	K01892	HARS; histidyl-tRNA synthetase [EC:6.1.1.21]	csv00970 Aminoacyl-tRNA biosynthesis - Cucumis sativus (cucumber);	L-Aspartase-like; Anticodon-binding; Histidyl-anticodon-binding; Aminoacyl-tRNA synthetase, class II;
Csa3G106000.1	"Probable sodium/metabolite cotransporter BASS1, chloroplastic OS=Arabidopsis thaliana GN=BASS1 PE=2 SV=1"	42.867	chloroplast		GO:0016020 membrane;		K03453
Csa5G139280.1	ATPase family AAA domain-containing protein FIGL1 OS=Arabidopsis thaliana GN=FIGL1 PE=2 SV=2	43.295	nucleus			GO:0005524 ATP binding; GO:1901265 nucleoside phosphate binding; GO:0001882 nucleoside binding; GO:0043167 ion binding; GO:0000166 nucleotide binding; GO:0097159 organic cyclic compound binding; GO:1901363 heterocyclic compound binding; GO:0032549 ribonucleoside binding; GO:0097367 carbohydrate derivative binding; GO:0032553 ribonucleotide binding; GO:0005488 binding; GO:0032550 purine ribonucleo…	K22530			AAA+ ATPase domain; ATPase, AAA-type, core; P-loop containing nucleoside triphosphate hydrolase;
Csa4G094520.1	14-3-3-like protein OS=Lilium longiflorum PE=2 SV=1	29.588	nucleus,plasma membrane			GO:0019904 protein domain specific binding; GO:0005515 protein binding; GO:0005488 binding;	K06630			14-3-3 domain;
Csa5G049530.1	Inactive leucine-rich repeat receptor-like serine/threonine-protein kinase At1g60630 OS=Arabidopsis thaliana GN=At1g60630 PE=2 SV=1	72.034	plasma membrane	GO:0016310 phosphorylation; GO:0044267 cellular protein metabolic process; GO:0044238 primary metabolic process; GO:0044237 cellular metabolic process; GO:0006796 phosphate-containing compound metabolic process; GO:0071704 organic substance metabolic process; GO:0008152 metabolic process; GO:0006468 protein phosphorylation; GO:0006793 phosphorus metabolic process; GO:0044260 cellular macromolecul…		GO:0005524 ATP binding; GO:1901265 nucleoside phosphate binding; GO:0016773 phosphotransferase activity, alcohol group as acceptor; GO:0001882 nucleoside binding; GO:0043167 ion binding; GO:0005515 protein binding; GO:0004672 protein kinase activity; GO:0000166 nucleotide binding; GO:0097159 organic cyclic compound binding; GO:1901363 heterocyclic compound binding; GO:0032549 ribonucleoside bindi…				Protein kinase domain; Leucine-rich repeat-containing N-terminal, plant-type; Leucine-rich repeat domain, L domain-like; Protein kinase-like domain;
Csa4G098720.1	L-arabinokinase OS=Arabidopsis thaliana GN=ARA1 PE=1 SV=1	105.23	chloroplast	GO:0008152 metabolic process;	GO:0044424 intracellular part; GO:0005623 cell; GO:0044464 cell part; GO:0005622 intracellular; GO:0005737 cytoplasm;	GO:0005524 ATP binding; GO:1901265 nucleoside phosphate binding; GO:0016773 phosphotransferase activity, alcohol group as acceptor; GO:0001882 nucleoside binding; GO:0043167 ion binding; GO:0000166 nucleotide binding; GO:0097159 organic cyclic compound binding; GO:1901363 heterocyclic compound binding; GO:0032549 ribonucleoside binding; GO:0097367 carbohydrate derivative binding; GO:0016301 kinas…	K12446	E2.7.1.46; L-arabinokinase [EC:2.7.1.46]	csv00520 Amino sugar and nucleotide sugar metabolism - Cucumis sativus (cucumber); csv01100 Metabolic pathways - Cucumis sativus (cucumber);	Galactokinase galactose-binding domain; Ribosomal protein S5 domain 2-type fold; GHMP kinase N-terminal domain; Ribosomal protein S5 domain 2-type fold, subgroup; GHMP kinase, C-terminal domain;
Csa4G509540.1	Patellin-3 OS=Arabidopsis thaliana GN=PATL3 PE=1 SV=2	63.47	nucleus	GO:0006810 transport; GO:0051179 localization; GO:0051234 establishment of localization;	GO:0031224 intrinsic component of membrane; GO:0016020 membrane; GO:0016021 integral component of membrane; GO:0044425 membrane part;					CRAL-TRIO lipid binding domain; GOLD domain; CRAL/TRIO, N-terminal domain;
Csa4G004850.3		35.99	chloroplast	GO:0006807 nitrogen compound metabolic process; GO:0008152 metabolic process;		GO:0016855 racemase and epimerase activity, acting on amino acids and derivatives; GO:0016853 isomerase activity; GO:0036361 racemase activity, acting on amino acids and derivatives; GO:0003824 catalytic activity; GO:0016854 racemase and epimerase activity;
Csa6G355460.1	Isoform 2 of U-box domain-containing protein 44 OS=Arabidopsis thaliana GN=PUB44	34.3	nucleus	GO:0008152 metabolic process; GO:0032446 protein modification by small protein conjugation; GO:0016567 protein ubiquitination; GO:0044260 cellular macromolecule metabolic process; GO:0044267 cellular protein metabolic process; GO:0006464 cellular protein modification process; GO:0043170 macromolecule metabolic process; GO:0019538 protein metabolic process; GO:0070647 protein modification by small…		GO:0005515 protein binding; GO:0019787 ubiquitin-like protein transferase activity; GO:0003824 catalytic activity; GO:0016740 transferase activity; GO:0005488 binding; GO:0004842 ubiquitin-protein transferase activity;				U box domain; Armadillo-like helical; Zinc finger, RING/FYVE/PHD-type; Armadillo-type fold;
Csa4G097640.2	"Protein CURVATURE THYLAKOID 1D, chloroplastic OS=Arabidopsis thaliana GN=CURT1D PE=1 SV=1"	22.237	chloroplast							Cyanobacterial aminoacyl-tRNA synthetase, CAAD domain;
Csa2G277030.2	Probable NOT transcription complex subunit VIP2 (Fragment) OS=Nicotiana benthamiana GN=VIP2 PE=1 SV=1	51.983	nucleus	GO:0050794 regulation of cellular process; GO:0010468 regulation of gene expression; GO:0006355 regulation of transcription, DNA-templated; GO:0031326 regulation of cellular biosynthetic process; GO:0080090 regulation of primary metabolic process; GO:0060255 regulation of macromolecule metabolic process; GO:0019219 regulation of nucleobase-containing compound metabolic process; GO:0010556 regulat…	GO:0043226 organelle; GO:0043231 intracellular membrane-bounded organelle; GO:0043229 intracellular organelle; GO:0005634 nucleus; GO:0044464 cell part; GO:0005622 intracellular; GO:0044424 intracellular part; GO:0043227 membrane-bounded organelle; GO:0005623 cell;		K12605	CNOT2; CCR4-NOT transcription complex subunit 2	csv03018 RNA degradation - Cucumis sativus (cucumber);	NOT2/NOT3/NOT5;
Csa2G363570.1	Cysteine protease RD19A OS=Arabidopsis thaliana GN=RD19A PE=1 SV=1	40.64	extracellular	GO:0006508 proteolysis; GO:0008152 metabolic process; GO:0043170 macromolecule metabolic process; GO:0019538 protein metabolic process; GO:0044238 primary metabolic process; GO:0071704 organic substance metabolic process;		GO:0070011 peptidase activity, acting on L-amino acid peptides; GO:0008234 cysteine-type peptidase activity; GO:0016787 hydrolase activity; GO:0008233 peptidase activity; GO:0003824 catalytic activity;	K01373			Cathepsin propeptide inhibitor domain (I29); Peptidase C1A, papain C-terminal;
Csa6G087740.1	Probable RNA-binding protein ARP1 OS=Arabidopsis thaliana GN=ARP1 PE=2 SV=1	30.768	nucleus			GO:0097159 organic cyclic compound binding; GO:1901363 heterocyclic compound binding; GO:1901265 nucleoside phosphate binding; GO:0005488 binding; GO:0003676 nucleic acid binding; GO:0000166 nucleotide binding; GO:0036094 small molecule binding;				RNA recognition motif domain; Nucleotide-binding alpha-beta plait domain;
Csa3G004500.1	Urea-proton symporter DUR3 OS=Arabidopsis thaliana GN=DUR3 PE=1 SV=1	76.845	vacuolar membrane	GO:0006810 transport; GO:0055085 transmembrane transport; GO:0051179 localization; GO:0051234 establishment of localization;	GO:0016020 membrane;	GO:0005215 transporter activity;	K20989
Csa6G493920.1	Subtilisin-like protease SBT1.7 OS=Arabidopsis thaliana GN=SBT1.7 PE=1 SV=1	80.112	extracellular	GO:0006508 proteolysis; GO:0008152 metabolic process; GO:0043170 macromolecule metabolic process; GO:0019538 protein metabolic process; GO:0044238 primary metabolic process; GO:0071704 organic substance metabolic process;		GO:0004252 serine-type endopeptidase activity; GO:0004175 endopeptidase activity; GO:0008233 peptidase activity; GO:0003824 catalytic activity; GO:0017171 serine hydrolase activity; GO:0008236 serine-type peptidase activity; GO:0070011 peptidase activity, acting on L-amino acid peptides; GO:0016787 hydrolase activity;				PA domain; Cucumisin-like catalytic domain; Peptidase S8/S53 domain; Peptidase S8 propeptide/proteinase inhibitor I9;
Csa1G597750.1	"3-oxoacyl-[acyl-carrier-protein] synthase II, chloroplastic OS=Arabidopsis thaliana GN=KAS2 PE=1 SV=1"	61.109	chloroplast	GO:0044711 single-organism biosynthetic process; GO:0016053 organic acid biosynthetic process; GO:0044281 small molecule metabolic process; GO:0044763 single-organism cellular process; GO:0044699 single-organism process; GO:0044255 cellular lipid metabolic process; GO:0009058 biosynthetic process; GO:0006631 fatty acid metabolic process; GO:0044238 primary metabolic process; GO:0044237 cellular m…		GO:0016746 transferase activity, transferring acyl groups; GO:0016747 transferase activity, transferring acyl groups other than amino-acyl groups; GO:0016740 transferase activity; GO:0003824 catalytic activity;	K09458	fabF; 3-oxoacyl-[acyl-carrier-protein] synthase II [EC:2.3.1.179]	csv00780 Biotin metabolism - Cucumis sativus (cucumber); csv00061 Fatty acid biosynthesis - Cucumis sativus (cucumber); csv01100 Metabolic pathways - Cucumis sativus (cucumber); csv01212 Fatty acid metabolism - Cucumis sativus (cucumber);	Polyketide synthase, beta-ketoacyl synthase domain; Thiolase-like; Beta-ketoacyl synthase, C-terminal; Beta-ketoacyl synthase, N-terminal;
Csa4G110060.1	Polyadenylate-binding protein 3 OS=Arabidopsis thaliana GN=PABN3 PE=1 SV=1	22.438	nucleus			GO:0097159 organic cyclic compound binding; GO:1901363 heterocyclic compound binding; GO:1901265 nucleoside phosphate binding; GO:0005488 binding; GO:0003676 nucleic acid binding; GO:0000166 nucleotide binding; GO:0036094 small molecule binding;	K14396	PABPN1; polyadenylate-binding protein 2	csv03015 mRNA surveillance pathway - Cucumis sativus (cucumber);	RNA recognition motif domain; Nucleotide-binding alpha-beta plait domain;
Csa6G109670.1	Vesicle-associated protein 1-3 OS=Arabidopsis thaliana GN=PVA13 PE=2 SV=1	26.102	Golgi apparatus		GO:0016020 membrane; GO:0043229 intracellular organelle; GO:0005783 endoplasmic reticulum; GO:0042175 nuclear outer membrane-endoplasmic reticulum membrane network; GO:0005737 cytoplasm; GO:0044446 intracellular organelle part; GO:0012505 endomembrane system; GO:0044424 intracellular part; GO:0005623 cell; GO:0044422 organelle part; GO:0043231 intracellular membrane-bounded organelle; GO:0043226 …					PapD-like; Major sperm protein (MSP) domain;
Csa6G042370.1	"Tetrapyrrole-binding protein, chloroplastic OS=Arabidopsis thaliana GN=GUN4 PE=1 SV=1"	28.998	mitochondria							GUN4-like;
Csa6G504570.1	"50S ribosomal protein L12, chloroplastic OS=Spinacia oleracea GN=RPL12 PE=1 SV=2"	22.078	mitochondria	GO:0006518 peptide metabolic process; GO:0043043 peptide biosynthetic process; GO:0044267 cellular protein metabolic process; GO:0006807 nitrogen compound metabolic process; GO:0009058 biosynthetic process; GO:0043603 cellular amide metabolic process; GO:0044238 primary metabolic process; GO:1901566 organonitrogen compound biosynthetic process; GO:1901576 organic substance biosynthetic process; G…	GO:0005840 ribosome; GO:0043226 organelle; GO:0043229 intracellular organelle; GO:0043232 intracellular non-membrane-bounded organelle; GO:0044464 cell part; GO:0005622 intracellular; GO:0005737 cytoplasm; GO:0032991 macromolecular complex; GO:0044424 intracellular part; GO:1990904 ribonucleoprotein complex; GO:0005623 cell; GO:0030529 intracellular ribonucleoprotein complex; GO:0044444 cytoplasm…	GO:0003735 structural constituent of ribosome; GO:0005198 structural molecule activity;	K02935	RP-L7; large subunit ribosomal protein L7/L12	csv03010 Ribosome - Cucumis sativus (cucumber);	Ribosomal protein L7/L12, oligomerisation; Ribosomal protein L7/L12, C-terminal/adaptor protein ClpS-like; Ribosomal protein L7/L12, C-terminal;
Csa7G428860.1	SURP and G-patch domain-containing protein 1-like protein OS=Arabidopsis thaliana GN=At3g52120 PE=2 SV=1	49.082	nucleus	GO:0006396 RNA processing; GO:0006725 cellular aromatic compound metabolic process; GO:1901360 organic cyclic compound metabolic process; GO:0006807 nitrogen compound metabolic process; GO:0044238 primary metabolic process; GO:0044237 cellular metabolic process; GO:0071704 organic substance metabolic process; GO:0016070 RNA metabolic process; GO:0008152 metabolic process; GO:0090304 nucleic acid …		GO:0097159 organic cyclic compound binding; GO:1901363 heterocyclic compound binding; GO:0003723 RNA binding; GO:0005488 binding; GO:0003676 nucleic acid binding;	K13096			SWAP/Surp; G-patch domain;
Csa1G713660.1	Putative E3 ubiquitin-protein ligase LIN-2 OS=Lotus japonicus GN=LIN PE=1 SV=1	113.71	nucleus			GO:0005488 binding;				Armadillo-like helical; Armadillo-type fold;
Csa1G599450.1	"RuBisCO large subunit-binding protein subunit beta, chloroplastic OS=Pisum sativum PE=1 SV=2"	64.786	cytoplasm	GO:0006457 protein folding; GO:0009987 cellular process; GO:0042026 protein refolding;	GO:0044424 intracellular part; GO:0005623 cell; GO:0044464 cell part; GO:0005622 intracellular; GO:0005737 cytoplasm;	GO:0005524 ATP binding; GO:1901265 nucleoside phosphate binding; GO:0001882 nucleoside binding; GO:0043167 ion binding; GO:0000166 nucleotide binding; GO:0097159 organic cyclic compound binding; GO:1901363 heterocyclic compound binding; GO:0032549 ribonucleoside binding; GO:0097367 carbohydrate derivative binding; GO:0032553 ribonucleotide binding; GO:0005488 binding; GO:0032550 purine ribonucleo…	K04077	groEL; chaperonin GroEL	csv03018 RNA degradation - Cucumis sativus (cucumber);	GroEL-like apical domain; GroEL-like equatorial domain;
Csa5G407100.1	THO complex subunit 1 OS=Arabidopsis thaliana GN=THO1 PE=1 SV=1	69.917	cytoplasm				K12878	THOC1; THO complex subunit 1	csv03040 Spliceosome - Cucumis sativus (cucumber); csv03013 RNA transport - Cucumis sativus (cucumber);
Csa6G179460.1	Peroxisomal and mitochondrial division factor 2 OS=Arabidopsis thaliana GN=PMD2 PE=1 SV=1	37.441	cytoplasm
Csa6G008040.1	Actin-related protein 2/3 complex subunit 5A OS=Arabidopsis thaliana GN=ARPC5A PE=1 SV=2	15.2	cytoplasm	GO:0030833 regulation of actin filament polymerization; GO:0050794 regulation of cellular process; GO:0016043 cellular component organization; GO:0034314 Arp2/3 complex-mediated actin nucleation; GO:0065008 regulation of biological quality; GO:0032273 positive regulation of protein polymerization; GO:0032956 regulation of actin cytoskeleton organization; GO:0007015 actin filament organization; GO…	GO:0043229 intracellular organelle; GO:0043232 intracellular non-membrane-bounded organelle; GO:0044430 cytoskeletal part; GO:0044446 intracellular organelle part; GO:0032991 macromolecular complex; GO:0044424 intracellular part; GO:0005623 cell; GO:0015629 actin cytoskeleton; GO:0044422 organelle part; GO:0043228 non-membrane-bounded organelle; GO:0043226 organelle; GO:0005856 cytoskeleton; GO:0…		K05754	ARPC5; actin related protein 2/3 complex, subunit 5	csv04144 Endocytosis - Cucumis sativus (cucumber);
Csa2G120970.1	Probable methionine--tRNA ligase OS=Oryza sativa subsp. japonica GN=Os06g0508700 PE=2 SV=2	90.051	chloroplast	GO:0006518 peptide metabolic process; GO:0006725 cellular aromatic compound metabolic process; GO:0044267 cellular protein metabolic process; GO:0044699 single-organism process; GO:0009058 biosynthetic process; GO:1901566 organonitrogen compound biosynthetic process; GO:0043039 tRNA aminoacylation; GO:0044237 cellular metabolic process; GO:0071704 organic substance metabolic process; GO:0008152 m…	GO:0044424 intracellular part; GO:0005623 cell; GO:0044464 cell part; GO:0005622 intracellular; GO:0005737 cytoplasm;	GO:0016876 ligase activity, forming aminoacyl-tRNA and related compounds; GO:0003723 RNA binding; GO:0005524 ATP binding; GO:1901265 nucleoside phosphate binding; GO:0004825 methionine-tRNA ligase activity; GO:0016875 ligase activity, forming carbon-oxygen bonds; GO:0016874 ligase activity; GO:0001882 nucleoside binding; GO:0043167 ion binding; GO:0000166 nucleotide binding; GO:0097159 organic cy…	K01874	MARS; methionyl-tRNA synthetase [EC:6.1.1.10]	csv00970 Aminoacyl-tRNA biosynthesis - Cucumis sativus (cucumber); csv00450 Selenocompound metabolism - Cucumis sativus (cucumber);	Rossmann-like alpha/beta/alpha sandwich fold; Methioninyl-tRNA synthetase core domain; Nucleic acid-binding, OB-fold; Methionyl-tRNA synthetase, Zn-domain; Methionyl/Leucyl tRNA synthetase; tRNA-binding domain; Aminoacyl-tRNA synthetase, class Ia, anticodon-binding;
Csa6G518240.1		73.895	nucleus
Csa4G638370.1		20.208	vacuolar membrane
Csa4G101280.1	"Protein CHLORORESPIRATORY REDUCTION 7, chloroplastic OS=Arabidopsis thaliana GN=CRR7 PE=2 SV=1"	18.75	chloroplast
Csa1G000600.1	"Chaperone protein ClpC, chloroplastic OS=Pisum sativum PE=2 SV=1"	96.008	mitochondria	GO:0008152 metabolic process; GO:0019538 protein metabolic process; GO:0043170 macromolecule metabolic process; GO:0044238 primary metabolic process; GO:0071704 organic substance metabolic process;		GO:0005524 ATP binding; GO:1901265 nucleoside phosphate binding; GO:0001882 nucleoside binding; GO:0043167 ion binding; GO:0005515 protein binding; GO:0000166 nucleotide binding; GO:0097159 organic cyclic compound binding; GO:1901363 heterocyclic compound binding; GO:0032549 ribonucleoside binding; GO:0097367 carbohydrate derivative binding; GO:0032553 ribonucleotide binding; GO:0005488 binding; …	K03696	clpC; ATP-dependent Clp protease ATP-binding subunit ClpC	csv01100 Metabolic pathways - Cucumis sativus (cucumber);	Clp ATPase, C-terminal; AAA+ ATPase domain; ATPase, AAA-type, core; P-loop containing nucleoside triphosphate hydrolase; UVR domain; Clp, N-terminal;
Csa1G012090.1		10.193	mitochondria				K22069
Csa4G044990.1	"D-2-hydroxyglutarate dehydrogenase, mitochondrial OS=Arabidopsis thaliana GN=D2HGDH PE=1 SV=3"	47.189	chloroplast	GO:0044699 single-organism process; GO:0008152 metabolic process; GO:0055114 oxidation-reduction process; GO:0044710 single-organism metabolic process;		GO:0097159 organic cyclic compound binding; GO:1901363 heterocyclic compound binding; GO:0016614 oxidoreductase activity, acting on CH-OH group of donors; GO:1901265 nucleoside phosphate binding; GO:0050660 flavin adenine dinucleotide binding; GO:0003824 catalytic activity; GO:0005488 binding; GO:0043167 ion binding; GO:0043168 anion binding; GO:0000166 nucleotide binding; GO:0048037 cofactor bin…	K18204			FAD-binding, type 2; Vanillyl-alcohol oxidase, C-terminal subdomain 2; FAD-linked oxidase, C-terminal; CO dehydrogenase flavoprotein-like, FAD-binding, subdomain 2; FAD-linked oxidase-like, C-terminal; FAD linked oxidase, N-terminal;
Csa6G399760.1	Phosphopantothenate--cysteine ligase 1 OS=Arabidopsis thaliana GN=PPCS1 PE=2 SV=1	35.337	cytoplasm				K01922	PPCS; phosphopantothenate---cysteine ligase (ATP) [EC:6.3.2.51]	csv00770 Pantothenate and CoA biosynthesis - Cucumis sativus (cucumber); csv01100 Metabolic pathways - Cucumis sativus (cucumber);	DNA/pantothenate metabolism flavoprotein, C-terminal;
Csa6G051490.1	SUN domain-containing protein 1 OS=Arabidopsis thaliana GN=SUN1 PE=1 SV=1	51.805	chloroplast				K19347			SUN domain;
Csa1G264560.1	"Protein CHLORORESPIRATORY REDUCTION 6, chloroplastic OS=Arabidopsis thaliana GN=CRR6 PE=2 SV=1"	28.822	chloroplast
Csa2G361360.1	Probable 1-acyl-sn-glycerol-3-phosphate acyltransferase 4 OS=Arabidopsis thaliana GN=LPAT4 PE=2 SV=1	43.65	plasma membrane	GO:0008152 metabolic process;		GO:0016746 transferase activity, transferring acyl groups; GO:0003824 catalytic activity; GO:0016740 transferase activity;	K13513	LCLAT1; lysocardiolipin and lysophospholipid acyltransferase [EC:2.3.1.- 2.3.1.51]	csv01110 Biosynthesis of secondary metabolites - Cucumis sativus (cucumber); csv00564 Glycerophospholipid metabolism - Cucumis sativus (cucumber); csv01100 Metabolic pathways - Cucumis sativus (cucumber); csv00561 Glycerolipid metabolism - Cucumis sativus (cucumber);	Phospholipid/glycerol acyltransferase; Acyltransferase, C-terminal domain;
Csa5G608010.1	"Serotonin N-acetyltransferase 2, chloroplastic OS=Oryza sativa subsp. japonica GN=SNAT2 PE=1 SV=1"	21.358	chloroplast			GO:0016746 transferase activity, transferring acyl groups; GO:0008080 N-acetyltransferase activity; GO:0003824 catalytic activity; GO:0016740 transferase activity; GO:0016747 transferase activity, transferring acyl groups other than amino-acyl groups; GO:0016407 acetyltransferase activity; GO:0016410 N-acyltransferase activity;	K22450	SNAT; aralkylamine N-acetyltransferase [EC:2.3.1.87]	csv00380 Tryptophan metabolism - Cucumis sativus (cucumber);	GNAT domain; Acyl-CoA N-acyltransferase;
Csa3G799650.1		21.041	plasma membrane	GO:0065008 regulation of biological quality; GO:0072503 cellular divalent inorganic cation homeostasis; GO:0050801 ion homeostasis; GO:0055074 calcium ion homeostasis; GO:0030003 cellular cation homeostasis; GO:0098771 inorganic ion homeostasis; GO:0044763 single-organism cellular process; GO:0044699 single-organism process; GO:0019725 cellular homeostasis; GO:0006874 cellular calcium ion homeost…	GO:0043229 intracellular organelle; GO:0016020 membrane; GO:0005783 endoplasmic reticulum; GO:0042175 nuclear outer membrane-endoplasmic reticulum membrane network; GO:0005737 cytoplasm; GO:0044446 intracellular organelle part; GO:0031224 intrinsic component of membrane; GO:0012505 endomembrane system; GO:0044424 intracellular part; GO:0005623 cell; GO:0016021 integral component of membrane; GO:0…	GO:0015075 ion transmembrane transporter activity; GO:0022803 passive transmembrane transporter activity; GO:0022892 substrate-specific transporter activity; GO:0015267 channel activity; GO:0022891 substrate-specific transmembrane transporter activity; GO:0046873 metal ion transmembrane transporter activity; GO:0072509 divalent inorganic cation transmembrane transporter activity; GO:0022838 subst…	K21891
Csa2G000340.1	Mitogen-activated protein kinase kinase 2 OS=Arabidopsis thaliana GN=MKK2 PE=1 SV=2	39.438	cytoplasm	GO:0016310 phosphorylation; GO:0044267 cellular protein metabolic process; GO:0044238 primary metabolic process; GO:0044237 cellular metabolic process; GO:0006796 phosphate-containing compound metabolic process; GO:0071704 organic substance metabolic process; GO:0008152 metabolic process; GO:0006468 protein phosphorylation; GO:0006793 phosphorus metabolic process; GO:0044260 cellular macromolecul…		GO:0005524 ATP binding; GO:1901265 nucleoside phosphate binding; GO:0016773 phosphotransferase activity, alcohol group as acceptor; GO:0001882 nucleoside binding; GO:0043167 ion binding; GO:0004672 protein kinase activity; GO:0000166 nucleotide binding; GO:0097159 organic cyclic compound binding; GO:1901363 heterocyclic compound binding; GO:0032549 ribonucleoside binding; GO:0097367 carbohydrate …	K20603	MKK2; mitogen-activated protein kinase kinase 2 [EC:2.7.12.2]	csv04016 MAPK signaling pathway - plant - Cucumis sativus (cucumber);	Protein kinase domain; Protein kinase-like domain;
Csa3G126140.1	Glutathione S-transferase zeta class OS=Euphorbia esula PE=2 SV=1	25.877	nucleus	GO:0009072 aromatic amino acid family metabolic process; GO:0006725 cellular aromatic compound metabolic process; GO:0044281 small molecule metabolic process; GO:0044763 single-organism cellular process; GO:1901360 organic cyclic compound metabolic process; GO:0006807 nitrogen compound metabolic process; GO:0044699 single-organism process; GO:0044238 primary metabolic process; GO:0044237 cellular…	GO:0044424 intracellular part; GO:0005623 cell; GO:0044464 cell part; GO:0005622 intracellular; GO:0005737 cytoplasm;	GO:0005515 protein binding; GO:0003824 catalytic activity; GO:0005488 binding;	K01800	maiA; maleylacetoacetate isomerase [EC:5.2.1.2]	csv00350 Tyrosine metabolism - Cucumis sativus (cucumber); csv01100 Metabolic pathways - Cucumis sativus (cucumber);	Glutathione S-transferase, C-terminal; Glutathione S-transferase, C-terminal-like; Glutathione S-transferases, class Zeta , C-terminal; Glutathione S-transferases, class Zeta , N-terminal; Thioredoxin-like fold; Glutathione S-transferase, N-terminal;
Csa6G075180.1	Transcription factor TCP9 OS=Arabidopsis thaliana GN=TCP9 PE=1 SV=1	34.881	nucleus							Transcription factor TCP subgroup;
Csa3G689790.2		36.923	cytoskeleton							Domain of unknown function DUF642; Galactose-binding domain-like;
Csa3G134660.1	Cysteine-rich repeat secretory protein 3 OS=Arabidopsis thaliana GN=CRRSP3 PE=1 SV=1	28.109	chloroplast							Gnk2-homologous domain;
Csa7G073560.1	40S ribosomal protein S16 OS=Gossypium hirsutum GN=RPS16 PE=2 SV=1	16.461	cytoplasm	GO:0006518 peptide metabolic process; GO:0043043 peptide biosynthetic process; GO:0044267 cellular protein metabolic process; GO:0006807 nitrogen compound metabolic process; GO:0009058 biosynthetic process; GO:0043603 cellular amide metabolic process; GO:0044238 primary metabolic process; GO:1901566 organonitrogen compound biosynthetic process; GO:1901576 organic substance biosynthetic process; G…	GO:0005840 ribosome; GO:0043226 organelle; GO:0043229 intracellular organelle; GO:0043232 intracellular non-membrane-bounded organelle; GO:0044464 cell part; GO:0005622 intracellular; GO:0005737 cytoplasm; GO:0032991 macromolecular complex; GO:0044424 intracellular part; GO:1990904 ribonucleoprotein complex; GO:0005623 cell; GO:0030529 intracellular ribonucleoprotein complex; GO:0044444 cytoplasm…	GO:0003735 structural constituent of ribosome; GO:0005198 structural molecule activity;	K02960	RP-S16e; small subunit ribosomal protein S16e	csv03010 Ribosome - Cucumis sativus (cucumber);	Ribosomal protein S5 domain 2-type fold; Ribosomal protein S5 domain 2-type fold, subgroup;
Csa4G000540.1	"Aspartate--tRNA ligase, chloroplastic/mitochondrial OS=Arabidopsis thaliana GN=At4g33760 PE=2 SV=1"	75.037	mitochondria	GO:0006518 peptide metabolic process; GO:0006725 cellular aromatic compound metabolic process; GO:0044267 cellular protein metabolic process; GO:0044699 single-organism process; GO:0009058 biosynthetic process; GO:1901566 organonitrogen compound biosynthetic process; GO:0043039 tRNA aminoacylation; GO:0044237 cellular metabolic process; GO:0071704 organic substance metabolic process; GO:0008152 m…	GO:0044424 intracellular part; GO:0005623 cell; GO:0044464 cell part; GO:0005622 intracellular; GO:0005737 cytoplasm;	GO:0016876 ligase activity, forming aminoacyl-tRNA and related compounds; GO:0005524 ATP binding; GO:1901265 nucleoside phosphate binding; GO:0016875 ligase activity, forming carbon-oxygen bonds; GO:0016874 ligase activity; GO:0001882 nucleoside binding; GO:0043167 ion binding; GO:0000166 nucleotide binding; GO:0097159 organic cyclic compound binding; GO:1901363 heterocyclic compound binding; GO:…	K01876	aspS; aspartyl-tRNA synthetase [EC:6.1.1.12]	csv00970 Aminoacyl-tRNA biosynthesis - Cucumis sativus (cucumber);	Aminoacyl-tRNA synthetase, class II (D/K/N); Nucleic acid-binding, OB-fold; OB-fold nucleic acid binding domain, AA-tRNA synthetase-type; GAD domain; Aminoacyl-tRNA synthetase, class II; GAD-like domain;
Csa3G104930.1	"3-deoxy-manno-octulosonate cytidylyltransferase, mitochondrial OS=Arabidopsis thaliana GN=KDSB PE=1 SV=1"	30.301	chloroplast		GO:0044424 intracellular part; GO:0005623 cell; GO:0044464 cell part; GO:0005622 intracellular; GO:0005737 cytoplasm;	GO:0008690 3-deoxy-manno-octulosonate cytidylyltransferase activity; GO:0070567 cytidylyltransferase activity; GO:0016779 nucleotidyltransferase activity; GO:0003824 catalytic activity; GO:0016740 transferase activity; GO:0016772 transferase activity, transferring phosphorus-containing groups;	K00979	kdsB; 3-deoxy-manno-octulosonate cytidylyltransferase (CMP-KDO synthetase) [EC:2.7.7.38]	csv01100 Metabolic pathways - Cucumis sativus (cucumber);	Nucleotide-diphospho-sugar transferases;
Csa4G046640.2		25.645	cytoplasm			GO:0047429 nucleoside-triphosphate diphosphatase activity; GO:0016817 hydrolase activity, acting on acid anhydrides; GO:0016787 hydrolase activity; GO:0016462 pyrophosphatase activity; GO:0016818 hydrolase activity, acting on acid anhydrides, in phosphorus-containing anhydrides; GO:0003824 catalytic activity;	K06287
Csa3G827380.1	Thioredoxin H2 OS=Arabidopsis thaliana GN=TRX2 PE=2 SV=2	15.821	chloroplast	GO:0050794 regulation of cellular process; GO:0042592 homeostatic process; GO:0065008 regulation of biological quality; GO:0050789 regulation of biological process; GO:0045454 cell redox homeostasis; GO:0044763 single-organism cellular process; GO:0019725 cellular homeostasis; GO:0044699 single-organism process; GO:0009987 cellular process; GO:0065007 biological regulation;			K03671			Thioredoxin-like fold; Thioredoxin domain;
Csa3G002920.1		27.341	plasma membrane
Csa5G630710.1		32.022	chloroplast
Csa3G854210.1		37.743	chloroplast
Csa3G850660.1	Universal stress protein PHOS34 OS=Arabidopsis thaliana GN=PHOS34 PE=1 SV=1	27.714	cytoplasm	GO:0006950 response to stress; GO:0050896 response to stimulus;						UspA; Rossmann-like alpha/beta/alpha sandwich fold;
Csa1G714680.1	"Photosystem I reaction center subunit III, chloroplastic OS=Arabidopsis thaliana GN=PSAF PE=1 SV=1"	24.414	chloroplast	GO:0008152 metabolic process; GO:0044237 cellular metabolic process; GO:0009987 cellular process; GO:0015979 photosynthesis;	GO:0016020 membrane; GO:0098796 membrane protein complex; GO:0032991 macromolecular complex; GO:0044424 intracellular part; GO:0005623 cell; GO:0034357 photosynthetic membrane; GO:0009521 photosystem; GO:0009538 photosystem I reaction center; GO:0044464 cell part; GO:0005622 intracellular; GO:0044425 membrane part; GO:0009579 thylakoid; GO:0043234 protein complex; GO:0044436 thylakoid part; GO:00…		K02694	psaF; photosystem I subunit III	csv00195 Photosynthesis - Cucumis sativus (cucumber); csv01100 Metabolic pathways - Cucumis sativus (cucumber);
Csa2G336700.1		47.319	cytoplasm		GO:0044464 cell part; GO:0005622 intracellular; GO:0032991 macromolecular complex; GO:0030014 CCR4-NOT complex; GO:0044424 intracellular part; GO:0043234 protein complex; GO:0005623 cell;
Csa1G587990.1	Beta-galactosidase OS=Solanum lycopersicum PE=1 SV=1	69.796	cytoplasm	GO:0008152 metabolic process; GO:0005975 carbohydrate metabolic process; GO:0044238 primary metabolic process; GO:0071704 organic substance metabolic process;		GO:0004553 hydrolase activity, hydrolyzing O-glycosyl compounds; GO:0016787 hydrolase activity; GO:0003824 catalytic activity; GO:0016798 hydrolase activity, acting on glycosyl bonds;				Glycoside hydrolase 35, catalytic domain; Glycoside hydrolase superfamily; Glycoside hydrolase, catalytic domain; Galactose-binding domain-like;
Csa4G296150.3	"ATP-dependent zinc metalloprotease FTSH 10, mitochondrial OS=Arabidopsis thaliana GN=FTSH10 PE=1 SV=1"	91.593	chloroplast	GO:0006508 proteolysis; GO:0008152 metabolic process; GO:0043170 macromolecule metabolic process; GO:0019538 protein metabolic process; GO:0044238 primary metabolic process; GO:0071704 organic substance metabolic process;	GO:0031224 intrinsic component of membrane; GO:0016020 membrane; GO:0016021 integral component of membrane; GO:0044425 membrane part;	GO:0004222 metalloendopeptidase activity; GO:0008233 peptidase activity; GO:0005524 ATP binding; GO:1901265 nucleoside phosphate binding; GO:0001882 nucleoside binding; GO:0043167 ion binding; GO:0008237 metallopeptidase activity; GO:0016787 hydrolase activity; GO:0000166 nucleotide binding; GO:0008270 zinc ion binding; GO:0004175 endopeptidase activity; GO:0097159 organic cyclic compound binding…	K08956			ATPase, AAA-type, core; AAA+ ATPase domain; Peptidase M41, FtsH extracellular; Peptidase M41; P-loop containing nucleoside triphosphate hydrolase;
Csa5G152970.1	Ubiquitin-conjugating enzyme E2 5 OS=Arabidopsis thaliana GN=UBC5 PE=2 SV=2	20.852	nucleus				K10576	UBE2H; ubiquitin-conjugating enzyme E2 H [EC:2.3.2.23]	csv04120 Ubiquitin mediated proteolysis - Cucumis sativus (cucumber);	Ubiquitin-conjugating enzyme/RWD-like; Ubiquitin-conjugating enzyme E2;
Csa5G646700.1	"Chlorophyll a-b binding protein CP26, chloroplastic OS=Arabidopsis thaliana GN=LHCB5 PE=1 SV=1"	30.925	chloroplast				K08916	LHCB5; light-harvesting complex II chlorophyll a/b binding protein 5	csv01100 Metabolic pathways - Cucumis sativus (cucumber); csv00196 Photosynthesis - antenna proteins - Cucumis sativus (cucumber);	Chlorophyll a/b binding protein domain;
Csa5G579600.1		37.952	chloroplast
Csa2G248120.1	Probable pinoresinol-lariciresinol reductase 3 OS=Arabidopsis thaliana GN=PLR3 PE=3 SV=2	34.604	cytoplasm							NAD(P)-binding domain; NmrA-like domain;
Csa1G063550.1	Isoform 3 of Polyadenylate-binding protein RBP45B OS=Arabidopsis thaliana GN=RBP45B	41.227	chloroplast			GO:0097159 organic cyclic compound binding; GO:1901363 heterocyclic compound binding; GO:1901265 nucleoside phosphate binding; GO:0005488 binding; GO:0003676 nucleic acid binding; GO:0000166 nucleotide binding; GO:0036094 small molecule binding;				RNA recognition motif domain; Nucleotide-binding alpha-beta plait domain;
Csa6G087720.1		21.685	cytoplasm	GO:0006810 transport; GO:0048193 Golgi vesicle transport; GO:0051179 localization; GO:0051234 establishment of localization; GO:0016192 vesicle-mediated transport;	GO:0044464 cell part; GO:0005622 intracellular; GO:0030008 TRAPP complex; GO:0032991 macromolecular complex; GO:0044424 intracellular part; GO:0043234 protein complex; GO:0005623 cell; GO:0099023 tethering complex;		K20280			NO signalling/Golgi transport ligand-binding domain;
Csa3G636410.1	Protein MOS2 OS=Arabidopsis thaliana GN=MOS2 PE=2 SV=1	56.503	nucleus			GO:0097159 organic cyclic compound binding; GO:1901363 heterocyclic compound binding; GO:0005488 binding; GO:0003676 nucleic acid binding;	K13101			Spp2/MOS2, G-patch domain; G-patch domain; KOW;
Csa6G147460.1	Phenylalanine ammonia-lyase OS=Camellia sinensis GN=PAL PE=2 SV=1	77.64	chloroplast	GO:1902222 erythrose 4-phosphate/phosphoenolpyruvate family amino acid catabolic process; GO:1901606 alpha-amino acid catabolic process; GO:0006725 cellular aromatic compound metabolic process; GO:0044699 single-organism process; GO:0044237 cellular metabolic process; GO:0071704 organic substance metabolic process; GO:0006559 L-phenylalanine catabolic process; GO:0008152 metabolic process; GO:000…	GO:0044424 intracellular part; GO:0005623 cell; GO:0044464 cell part; GO:0005622 intracellular; GO:0005737 cytoplasm;	GO:0016829 lyase activity; GO:0016840 carbon-nitrogen lyase activity; GO:0016841 ammonia-lyase activity; GO:0003824 catalytic activity;	K10775	PAL; phenylalanine ammonia-lyase [EC:4.3.1.24]	csv01110 Biosynthesis of secondary metabolites - Cucumis sativus (cucumber); csv00360 Phenylalanine metabolism - Cucumis sativus (cucumber); csv00940 Phenylpropanoid biosynthesis - Cucumis sativus (cucumber); csv01100 Metabolic pathways - Cucumis sativus (cucumber);	Fumarase/histidase, N-terminal; L-Aspartase-like; Phenylalanine ammonia-lyase, shielding domain;
Csa2G070850.1		14.829	cytoplasm,nucleus	GO:0006457 protein folding; GO:0009987 cellular process;	GO:0016272 prefoldin complex; GO:0032991 macromolecular complex; GO:0043234 protein complex;	GO:0005515 protein binding; GO:0051082 unfolded protein binding; GO:0005488 binding;	K09548
Csa3G892780.1		23.307	cytoplasm
Csa4G290230.1		53.506	chloroplast
Csa2G360580.1		118.06	plasma membrane			GO:0016787 hydrolase activity; GO:0003824 catalytic activity;				Metallo-dependent phosphatase-like; Calcineurin-like phosphoesterase domain, ApaH type;
Csa4G640970.1	Uncharacterized acetyltransferase At3g50280 OS=Arabidopsis thaliana GN=At3g50280 PE=3 SV=1	52.42	cytoplasm			GO:0016746 transferase activity, transferring acyl groups; GO:0016747 transferase activity, transferring acyl groups other than amino-acyl groups; GO:0003824 catalytic activity; GO:0016740 transferase activity;				Chloramphenicol acetyltransferase-like domain;
Csa4G615230.1	"Uncharacterized oxidoreductase At1g06690, chloroplastic OS=Arabidopsis thaliana GN=At1g06690 PE=1 SV=1"	40.372	chloroplast	GO:0044699 single-organism process; GO:0008152 metabolic process; GO:0055114 oxidation-reduction process; GO:0044710 single-organism metabolic process;		GO:0003824 catalytic activity; GO:0016491 oxidoreductase activity;				NADP-dependent oxidoreductase domain;
Csa2G384980.1	DNA-directed RNA polymerase subunit 10-like protein OS=Arabidopsis thaliana GN=NRPB10L PE=1 SV=1	8.1694	cytoplasm	GO:0018130 heterocycle biosynthetic process; GO:0006725 cellular aromatic compound metabolic process; GO:0097659 nucleic acid-templated transcription; GO:0034654 nucleobase-containing compound biosynthetic process; GO:1901360 organic cyclic compound metabolic process; GO:0006807 nitrogen compound metabolic process; GO:0032774 RNA biosynthetic process; GO:0009058 biosynthetic process; GO:0044238 p…		GO:0003677 DNA binding; GO:0034062 5'-3' RNA polymerase activity; GO:0097747 RNA polymerase activity; GO:0043167 ion binding; GO:0008270 zinc ion binding; GO:1901363 heterocyclic compound binding; GO:0097159 organic cyclic compound binding; GO:0016779 nucleotidyltransferase activity; GO:0046914 transition metal ion binding; GO:0003824 catalytic activity; GO:0005488 binding; GO:0003676 nucleic aci…	K03007	RPB10; DNA-directed RNA polymerases I, II, and III subunit RPABC5	csv00230 Purine metabolism - Cucumis sativus (cucumber); csv00240 Pyrimidine metabolism - Cucumis sativus (cucumber); csv03020 RNA polymerase - Cucumis sativus (cucumber); csv01100 Metabolic pathways - Cucumis sativus (cucumber);	Homeobox domain-like; RNA polymerase subunit RPB10;
Csa2G000470.1		60.174	nucleus
Csa3G119660.1	"Photosynthetic NDH subunit of lumenal location 2, chloroplastic OS=Arabidopsis thaliana GN=PNSL2 PE=1 SV=1"	21.28	chloroplast	GO:0008152 metabolic process; GO:0044237 cellular metabolic process; GO:0009987 cellular process; GO:0015979 photosynthesis;	GO:0016020 membrane; GO:0009523 photosystem II; GO:0019898 extrinsic component of membrane; GO:0098796 membrane protein complex; GO:0009654 photosystem II oxygen evolving complex; GO:0042651 thylakoid membrane; GO:0032991 macromolecular complex; GO:0044424 intracellular part; GO:0005623 cell; GO:0034357 photosynthetic membrane; GO:0009521 photosystem; GO:1902494 catalytic complex; GO:0044425 memb…	GO:0043169 cation binding; GO:0046872 metal ion binding; GO:0005509 calcium ion binding; GO:0005488 binding; GO:0043167 ion binding;	K08901	psbQ; photosystem II oxygen-evolving enhancer protein 3	csv00195 Photosynthesis - Cucumis sativus (cucumber); csv01100 Metabolic pathways - Cucumis sativus (cucumber);	PsbQ-like domain;
Csa3G168970.1	"Dihydrolipoyl dehydrogenase 1, mitochondrial OS=Arabidopsis thaliana GN=LPD1 PE=1 SV=2"	53.6	mitochondria	GO:0050794 regulation of cellular process; GO:0042592 homeostatic process; GO:0065008 regulation of biological quality; GO:0008152 metabolic process; GO:0050789 regulation of biological process; GO:0055114 oxidation-reduction process; GO:0044710 single-organism metabolic process; GO:0045454 cell redox homeostasis; GO:0044763 single-organism cellular process; GO:0019725 cellular homeostasis; GO:00…		GO:0004148 dihydrolipoyl dehydrogenase activity; GO:0016651 oxidoreductase activity, acting on NAD(P)H; GO:1901265 nucleoside phosphate binding; GO:0050660 flavin adenine dinucleotide binding; GO:0043167 ion binding; GO:0000166 nucleotide binding; GO:0048037 cofactor binding; GO:0016668 oxidoreductase activity, acting on a sulfur group of donors, NAD(P) as acceptor; GO:0016491 oxidoreductase acti…	K00382	DLD; dihydrolipoamide dehydrogenase [EC:1.8.1.4]	csv00280 Valine, leucine and isoleucine degradation - Cucumis sativus (cucumber); csv01110 Biosynthesis of secondary metabolites - Cucumis sativus (cucumber); csv00640 Propanoate metabolism - Cucumis sativus (cucumber); csv00630 Glyoxylate and dicarboxylate metabolism - Cucumis sativus (cucumber); csv00260 Glycine, serine and threonine metabolism - Cucumis sativus (cucumber); csv01200 Carbon meta…	FAD/NAD-linked reductase, dimerisation domain; Pyridine nucleotide-disulphide oxidoreductase, dimerisation domain; FAD/NAD(P)-binding domain;
Csa1G188170.1		25.411	chloroplast		GO:0016020 membrane;
Csa4G093000.1	"Probable mitochondrial-processing peptidase subunit beta, mitochondrial OS=Arabidopsis thaliana GN=At3g02090 PE=1 SV=2"	58.916	mitochondria	GO:0006508 proteolysis; GO:0008152 metabolic process; GO:0043170 macromolecule metabolic process; GO:0019538 protein metabolic process; GO:0044238 primary metabolic process; GO:0071704 organic substance metabolic process;		GO:0004175 endopeptidase activity; GO:0004222 metalloendopeptidase activity; GO:0008233 peptidase activity; GO:0003824 catalytic activity; GO:0005488 binding; GO:0043167 ion binding; GO:0070011 peptidase activity, acting on L-amino acid peptides; GO:0043169 cation binding; GO:0046872 metal ion binding; GO:0008237 metallopeptidase activity; GO:0016787 hydrolase activity;	K17732			Peptidase M16, C-terminal; Peptidase M16, N-terminal; Metalloenzyme, LuxS/M16 peptidase-like; Peptidase M16 domain;
Csa3G845440.1		49.052	chloroplast							Alpha/Beta hydrolase fold;
Csa7G429590.2	"Citrate synthase, mitochondrial OS=Citrus maxima GN=CIT PE=2 SV=1"	52.763	mitochondria	GO:0072350 tricarboxylic acid metabolic process; GO:0055114 oxidation-reduction process; GO:0044281 small molecule metabolic process; GO:0006099 tricarboxylic acid cycle; GO:0044763 single-organism cellular process; GO:0044699 single-organism process; GO:0044238 primary metabolic process; GO:0045333 cellular respiration; GO:0044237 cellular metabolic process; GO:0071704 organic substance metaboli…		GO:0036440 citrate synthase activity; GO:0016746 transferase activity, transferring acyl groups; GO:0046912 transferase activity, transferring acyl groups, acyl groups converted into alkyl on transfer; GO:0003824 catalytic activity; GO:0016740 transferase activity; GO:0004108 citrate (Si)-synthase activity;	K01647	CS; citrate synthase [EC:2.3.3.1]	csv01110 Biosynthesis of secondary metabolites - Cucumis sativus (cucumber); csv00020 Citrate cycle (TCA cycle) - Cucumis sativus (cucumber); csv00630 Glyoxylate and dicarboxylate metabolism - Cucumis sativus (cucumber); csv01210 2-Oxocarboxylic acid metabolism - Cucumis sativus (cucumber); csv01230 Biosynthesis of amino acids - Cucumis sativus (cucumber); csv01200 Carbon metabolism - Cucumis sat…	Citrate synthase-like, large alpha subdomain;
Csa1G542480.3		23.973	cytoplasm							NAD(P)-binding domain;
Csa3G824760.1	RuvB-like protein 1 OS=Arabidopsis thaliana GN=RIN1 PE=1 SV=1	50.192	cytoplasm			GO:0005524 ATP binding; GO:1901265 nucleoside phosphate binding; GO:0004386 helicase activity; GO:0001882 nucleoside binding; GO:0043167 ion binding; GO:0016817 hydrolase activity, acting on acid anhydrides; GO:0016787 hydrolase activity; GO:0000166 nucleotide binding; GO:0017111 nucleoside-triphosphatase activity; GO:0097159 organic cyclic compound binding; GO:1901363 heterocyclic compound bindi…	K04499			TIP49, C-terminal; AAA+ ATPase domain; P-loop containing nucleoside triphosphate hydrolase;
Csa3G829170.1	Peroxidase 63 OS=Arabidopsis thaliana GN=PER63 PE=2 SV=1	21.528	chloroplast	GO:0008152 metabolic process; GO:0006950 response to stress; GO:0055114 oxidation-reduction process; GO:0044710 single-organism metabolic process; GO:0006979 response to oxidative stress; GO:0044699 single-organism process; GO:0050896 response to stimulus;		GO:0097159 organic cyclic compound binding; GO:1901363 heterocyclic compound binding; GO:0020037 heme binding; GO:0003824 catalytic activity; GO:0005488 binding; GO:0016209 antioxidant activity; GO:0004601 peroxidase activity; GO:0046906 tetrapyrrole binding; GO:0016491 oxidoreductase activity; GO:0016684 oxidoreductase activity, acting on peroxide as acceptor;	K00430	E1.11.1.7; peroxidase [EC:1.11.1.7]	csv01110 Biosynthesis of secondary metabolites - Cucumis sativus (cucumber); csv00940 Phenylpropanoid biosynthesis - Cucumis sativus (cucumber); csv01100 Metabolic pathways - Cucumis sativus (cucumber);	Haem peroxidase, plant/fungal/bacterial;
Csa6G366250.1	UDP-glycosyltransferase 74E2 OS=Arabidopsis thaliana GN=UGT74E2 PE=1 SV=1	52.61	nucleus	GO:0008152 metabolic process;		GO:0016757 transferase activity, transferring glycosyl groups; GO:0016758 transferase activity, transferring hexosyl groups; GO:0003824 catalytic activity; GO:0016740 transferase activity;	K22426
Csa7G058580.1	2-alkenal reductase (NADP(+)-dependent) OS=Nicotiana tabacum GN=DBR PE=1 SV=1	38.17	cytoplasm	GO:0044699 single-organism process; GO:0008152 metabolic process; GO:0055114 oxidation-reduction process; GO:0044710 single-organism metabolic process;		GO:0003824 catalytic activity; GO:0016491 oxidoreductase activity;				GroES-like; Polyketide synthase, enoylreductase domain; NAD(P)-binding domain; Alcohol dehydrogenase, C-terminal;
Csa7G253820.2	Polyol transporter 5 OS=Arabidopsis thaliana GN=PLT5 PE=1 SV=2	51.304	plasma membrane	GO:0006810 transport; GO:0055085 transmembrane transport; GO:0051179 localization; GO:0051234 establishment of localization;	GO:0031224 intrinsic component of membrane; GO:0016020 membrane; GO:0016021 integral component of membrane; GO:0044425 membrane part;	GO:0022892 substrate-specific transporter activity; GO:0022891 substrate-specific transmembrane transporter activity; GO:0022857 transmembrane transporter activity; GO:0005215 transporter activity;				Major facilitator superfamily domain;
Csa2G008720.1	Probable serine protease EDA2 OS=Arabidopsis thaliana GN=EDA2 PE=2 SV=2	56.931	vacuolar membrane	GO:0006508 proteolysis; GO:0008152 metabolic process; GO:0043170 macromolecule metabolic process; GO:0019538 protein metabolic process; GO:0044238 primary metabolic process; GO:0071704 organic substance metabolic process;		GO:0070011 peptidase activity, acting on L-amino acid peptides; GO:0016787 hydrolase activity; GO:0008233 peptidase activity; GO:0003824 catalytic activity; GO:0017171 serine hydrolase activity; GO:0008236 serine-type peptidase activity;	K01285			Alpha/Beta hydrolase fold;
Csa1G305760.2	Probable carboxylesterase Os04g0669500 OS=Oryza sativa subsp. japonica GN=Os04g0669500 PE=3 SV=1	26.561	chloroplast			GO:0016787 hydrolase activity; GO:0003824 catalytic activity;	K06130	LYPLA2; lysophospholipase II [EC:3.1.1.5]	csv00564 Glycerophospholipid metabolism - Cucumis sativus (cucumber);	Alpha/Beta hydrolase fold; Phospholipase/carboxylesterase/thioesterase;
Csa3G173020.1	"Electron transfer flavoprotein-ubiquinone oxidoreductase, mitochondrial OS=Arabidopsis thaliana GN=ETFQO PE=2 SV=1"	73.883	mitochondria	GO:0044699 single-organism process; GO:0008152 metabolic process; GO:0055114 oxidation-reduction process; GO:0044710 single-organism metabolic process;		GO:0003824 catalytic activity; GO:0016491 oxidoreductase activity;	K00311			FAD/NAD(P)-binding domain;
Csa3G775310.1	GDSL esterase/lipase At5g03610 OS=Arabidopsis thaliana GN=At5g03610 PE=2 SV=1	40.61	chloroplast			GO:0016787 hydrolase activity; GO:0003824 catalytic activity; GO:0016788 hydrolase activity, acting on ester bonds;				GDSL lipase/esterase; SGNH hydrolase-type esterase domain;
Csa1G423180.1	Replication protein A 32 kDa subunit B OS=Arabidopsis thaliana GN=RPA2B PE=2 SV=1	23.656	cytoplasm			GO:0097159 organic cyclic compound binding; GO:1901363 heterocyclic compound binding; GO:0005488 binding; GO:0003676 nucleic acid binding;	K10739	RFA2; replication factor A2	csv03440 Homologous recombination - Cucumis sativus (cucumber); csv03430 Mismatch repair - Cucumis sativus (cucumber); csv03030 DNA replication - Cucumis sativus (cucumber); csv03420 Nucleotide excision repair - Cucumis sativus (cucumber);	Nucleic acid-binding, OB-fold; OB-fold nucleic acid binding domain, AA-tRNA synthetase-type;
Csa2G074240.1	"Photosystem I reaction center subunit XI, chloroplastic OS=Cucumis sativus GN=PSAL PE=2 SV=1"	22.89	chloroplast	GO:0008152 metabolic process; GO:0044237 cellular metabolic process; GO:0009987 cellular process; GO:0015979 photosynthesis;	GO:0016020 membrane; GO:0098796 membrane protein complex; GO:0032991 macromolecular complex; GO:0044424 intracellular part; GO:0005623 cell; GO:0034357 photosynthetic membrane; GO:0009521 photosystem; GO:0009538 photosystem I reaction center; GO:0044464 cell part; GO:0005622 intracellular; GO:0044425 membrane part; GO:0009579 thylakoid; GO:0043234 protein complex; GO:0044436 thylakoid part; GO:00…		K02699	psaL; photosystem I subunit XI	csv00195 Photosynthesis - Cucumis sativus (cucumber); csv01100 Metabolic pathways - Cucumis sativus (cucumber);	Photosystem I PsaL, reaction centre subunit XI;
Csa4G011060.1	"Membrane-associated 30 kDa protein, chloroplastic OS=Pisum sativum GN=IM30 PE=2 SV=1"	36.263	chloroplast				K03969
Csa3G127140.3		10.265	nucleus
Csa4G083510.1	"Trifunctional UDP-glucose 4,6-dehydratase/UDP-4-keto-6-deoxy-D-glucose 3,5-epimerase/UDP-4-keto-L-rhamnose-reductase RHM1 OS=Arabidopsis thaliana GN=RHM1 PE=1 SV=1"	75.232	chloroplast				K12450	RHM; UDP-glucose 4,6-dehydratase [EC:4.2.1.76]	csv00520 Amino sugar and nucleotide sugar metabolism - Cucumis sativus (cucumber);	RmlD-like substrate binding domain; NAD(P)-binding domain;
CsaUNG021720.1	Chloroplast processing peptidase OS=Arabidopsis thaliana GN=PLSP1 PE=2 SV=2	36.509	chloroplast	GO:0006508 proteolysis; GO:0008152 metabolic process; GO:0043170 macromolecule metabolic process; GO:0019538 protein metabolic process; GO:0044238 primary metabolic process; GO:0071704 organic substance metabolic process;	GO:0031224 intrinsic component of membrane; GO:0016020 membrane; GO:0016021 integral component of membrane; GO:0044425 membrane part;	GO:0070011 peptidase activity, acting on L-amino acid peptides; GO:0016787 hydrolase activity; GO:0008233 peptidase activity; GO:0003824 catalytic activity; GO:0017171 serine hydrolase activity; GO:0008236 serine-type peptidase activity;	K03100	lepB; signal peptidase I [EC:3.4.21.89]	csv03060 Protein export - Cucumis sativus (cucumber);	Peptidase S24/S26A/S26B/S26C; Peptidase S26; Peptidase S24/S26, beta-ribbon domain;
Csa2G034720.1		15.977	extracellular	GO:0006810 transport; GO:0051179 localization; GO:0051234 establishment of localization;	GO:0044464 cell part; GO:0005622 intracellular; GO:0030008 TRAPP complex; GO:0032991 macromolecular complex; GO:0044424 intracellular part; GO:0043234 protein complex; GO:0005623 cell; GO:0099023 tethering complex;		K20303			Longin-like domain;
Csa7G041990.1	Cellulose synthase-like protein H2 OS=Oryza sativa subsp. indica GN=CSLH2 PE=3 SV=1	74.394	plasma membrane	GO:0016051 carbohydrate biosynthetic process; GO:0044711 single-organism biosynthetic process; GO:0006073 cellular glucan metabolic process; GO:0000271 polysaccharide biosynthetic process; GO:0030243 cellulose metabolic process; GO:0044042 glucan metabolic process; GO:0044763 single-organism cellular process; GO:0044699 single-organism process; GO:0033692 cellular polysaccharide biosynthetic proc…	GO:0016020 membrane;	GO:0016759 cellulose synthase activity; GO:0016758 transferase activity, transferring hexosyl groups; GO:0003824 catalytic activity; GO:0035251 UDP-glucosyltransferase activity; GO:0016760 cellulose synthase (UDP-forming) activity; GO:0008194 UDP-glycosyltransferase activity; GO:0046527 glucosyltransferase activity; GO:0016757 transferase activity, transferring glycosyl groups; GO:0016740 transfe…				Nucleotide-diphospho-sugar transferases;
Csa4G022900.1	Gibberellin 20-oxidase-like protein OS=Arabidopsis thaliana GN=At5g51310 PE=2 SV=1	37.675	nucleus	GO:0044699 single-organism process; GO:0008152 metabolic process; GO:0055114 oxidation-reduction process; GO:0044710 single-organism metabolic process;		GO:0003824 catalytic activity; GO:0016491 oxidoreductase activity;				Oxoglutarate/iron-dependent dioxygenase; Isopenicillin N synthase-like; Non-haem dioxygenase N-terminal domain;
Csa6G446420.1	Cell division cycle protein 48 homolog OS=Glycine max GN=CDC48 PE=2 SV=1	89.646	chloroplast			GO:0005524 ATP binding; GO:1901265 nucleoside phosphate binding; GO:0001882 nucleoside binding; GO:0043167 ion binding; GO:0016787 hydrolase activity; GO:0000166 nucleotide binding; GO:0097159 organic cyclic compound binding; GO:1901363 heterocyclic compound binding; GO:0032549 ribonucleoside binding; GO:0097367 carbohydrate derivative binding; GO:0003824 catalytic activity; GO:0032553 ribonucleo…	K13525	VCP; transitional endoplasmic reticulum ATPase	csv04141 Protein processing in endoplasmic reticulum - Cucumis sativus (cucumber);	CDC48 domain 2-like; AAA+ ATPase domain; ATPase, AAA-type, core; Aspartate decarboxylase-like domain; CDC48, domain 2; P-loop containing nucleoside triphosphate hydrolase; CDC48, N-terminal subdomain;
Csa6G460000.1	Cysteine proteinase inhibitor 1 OS=Actinidia deliciosa PE=1 SV=1	11.816	chloroplast			GO:0061135 endopeptidase regulator activity; GO:0004857 enzyme inhibitor activity; GO:0098772 molecular function regulator; GO:0030234 enzyme regulator activity; GO:0004866 endopeptidase inhibitor activity; GO:0004869 cysteine-type endopeptidase inhibitor activity; GO:0030414 peptidase inhibitor activity; GO:0061134 peptidase regulator activity;				Cystatin domain;
Csa7G397050.1	Pectinesterase inhibitor 6 OS=Arabidopsis thaliana GN=PMEI6 PE=2 SV=1	21.656	chloroplast			GO:0004857 enzyme inhibitor activity; GO:0098772 molecular function regulator; GO:0030234 enzyme regulator activity;				Pectinesterase inhibitor domain;
Csa5G606600.1	"Alpha-1,4 glucan phosphorylase L-2 isozyme, chloroplastic/amyloplastic OS=Solanum tuberosum GN=STP-1 PE=1 SV=1"	111.38	chloroplast	GO:0008152 metabolic process; GO:0005975 carbohydrate metabolic process; GO:0044238 primary metabolic process; GO:0071704 organic substance metabolic process;		GO:0097159 organic cyclic compound binding; GO:1901363 heterocyclic compound binding; GO:0016758 transferase activity, transferring hexosyl groups; GO:0003824 catalytic activity; GO:0005488 binding; GO:0043167 ion binding; GO:0004645 phosphorylase activity; GO:0043168 anion binding; GO:0016757 transferase activity, transferring glycosyl groups; GO:0048037 cofactor binding; GO:0016740 transferase …	K00688	PYG; glycogen phosphorylase [EC:2.4.1.1]	csv01110 Biosynthesis of secondary metabolites - Cucumis sativus (cucumber); csv01100 Metabolic pathways - Cucumis sativus (cucumber); csv00500 Starch and sucrose metabolism - Cucumis sativus (cucumber);
Csa1G046090.1		88.64	nucleus
Csa2G350440.1	"3-oxoacyl-[acyl-carrier-protein] reductase, chloroplastic OS=Cuphea lanceolata GN=CLKR27 PE=2 SV=1"	34.31	chloroplast	GO:0044711 single-organism biosynthetic process; GO:0016053 organic acid biosynthetic process; GO:0055114 oxidation-reduction process; GO:0044281 small molecule metabolic process; GO:0044763 single-organism cellular process; GO:0044699 single-organism process; GO:0009058 biosynthetic process; GO:0044255 cellular lipid metabolic process; GO:0006631 fatty acid metabolic process; GO:0044238 primary …		GO:1901265 nucleoside phosphate binding; GO:0004316 3-oxoacyl-[acyl-carrier-protein] reductase (NADPH) activity; GO:0000166 nucleotide binding; GO:0048037 cofactor binding; GO:0016747 transferase activity, transferring acyl groups other than amino-acyl groups; GO:0016491 oxidoreductase activity; GO:0016614 oxidoreductase activity, acting on CH-OH group of donors; GO:1901363 heterocyclic compound …	K00059	fabG; 3-oxoacyl-[acyl-carrier protein] reductase [EC:1.1.1.100]	csv01040 Biosynthesis of unsaturated fatty acids - Cucumis sativus (cucumber); csv00780 Biotin metabolism - Cucumis sativus (cucumber); csv00061 Fatty acid biosynthesis - Cucumis sativus (cucumber); csv01100 Metabolic pathways - Cucumis sativus (cucumber); csv01212 Fatty acid metabolism - Cucumis sativus (cucumber);	NAD(P)-binding domain;
Csa5G604150.1	Thioredoxin H2 OS=Arabidopsis thaliana GN=TRX2 PE=2 SV=2	14.931	cytoplasm	GO:0050794 regulation of cellular process; GO:0042592 homeostatic process; GO:0065008 regulation of biological quality; GO:0050789 regulation of biological process; GO:0045454 cell redox homeostasis; GO:0044763 single-organism cellular process; GO:0019725 cellular homeostasis; GO:0044699 single-organism process; GO:0009987 cellular process; GO:0065007 biological regulation;			K03671			Thioredoxin domain; Thioredoxin-like fold;
Csa2G287190.1		51.287	chloroplast			GO:0005515 protein binding; GO:0005488 binding;				Tetratricopeptide-like helical domain; Tetratricopeptide repeat-containing domain;
Csa4G515040.2	Serine/threonine-protein kinase SRK2H OS=Arabidopsis thaliana GN=SRK2H PE=1 SV=1	41.299	cytoskeleton	GO:0016310 phosphorylation; GO:0044267 cellular protein metabolic process; GO:0044238 primary metabolic process; GO:0044237 cellular metabolic process; GO:0006796 phosphate-containing compound metabolic process; GO:0071704 organic substance metabolic process; GO:0008152 metabolic process; GO:0006468 protein phosphorylation; GO:0006793 phosphorus metabolic process; GO:0044260 cellular macromolecul…		GO:0005524 ATP binding; GO:1901265 nucleoside phosphate binding; GO:0016773 phosphotransferase activity, alcohol group as acceptor; GO:0001882 nucleoside binding; GO:0043167 ion binding; GO:0004672 protein kinase activity; GO:0000166 nucleotide binding; GO:0097159 organic cyclic compound binding; GO:1901363 heterocyclic compound binding; GO:0032549 ribonucleoside binding; GO:0097367 carbohydrate …	K14498	SNRK2; serine/threonine-protein kinase SRK2 [EC:2.7.11.1]	csv04016 MAPK signaling pathway - plant - Cucumis sativus (cucumber); csv04075 Plant hormone signal transduction - Cucumis sativus (cucumber);	Protein kinase domain; Protein kinase-like domain;
Csa3G872170.1	Snakin-2 OS=Solanum tuberosum GN=SN2 PE=1 SV=1	10.585	extracellular
Csa7G041340.1	"Putative elongation factor TypA-like SVR3, chloroplastic OS=Arabidopsis thaliana GN=SVR3 PE=1 SV=1"	71.741	chloroplast			GO:1901265 nucleoside phosphate binding; GO:0001882 nucleoside binding; GO:0043167 ion binding; GO:0016817 hydrolase activity, acting on acid anhydrides; GO:0016787 hydrolase activity; GO:0000166 nucleotide binding; GO:0017111 nucleoside-triphosphatase activity; GO:0097159 organic cyclic compound binding; GO:1901363 heterocyclic compound binding; GO:0032549 ribonucleoside binding; GO:0097367 carb…	K06207			Small GTP-binding protein domain; Translation elongation factor EFG, V domain; P-loop containing nucleoside triphosphate hydrolase; Transcription factor, GTP-binding domain; Elongation factor G, III-V domain; Translation protein, beta-barrel domain;
Csa1G042990.1	"Isoform 2 of UV-B-induced protein At3g17800, chloroplastic OS=Arabidopsis thaliana GN=At3g17800"	65.933	plasma membrane
Csa1G522000.1	"Glucan endo-1,3-beta-glucosidase OS=Triticum aestivum GN=GLC1 PE=2 SV=1"	52.853	extracellular	GO:0008152 metabolic process; GO:0005975 carbohydrate metabolic process; GO:0044238 primary metabolic process; GO:0071704 organic substance metabolic process;		GO:0004553 hydrolase activity, hydrolyzing O-glycosyl compounds; GO:0016787 hydrolase activity; GO:0003824 catalytic activity; GO:0016798 hydrolase activity, acting on glycosyl bonds;				X8 domain; Glycoside hydrolase superfamily; Glycoside hydrolase, catalytic domain;
Csa6G227020.1	Protein trichome birefringence-like 39 OS=Arabidopsis thaliana GN=TBL39 PE=2 SV=1	42.545	chloroplast							PMR5 N-terminal domain;
Csa6G511040.1		25.849	nucleus	GO:0006810 transport; GO:0051179 localization; GO:0006812 cation transport; GO:0030001 metal ion transport; GO:0006811 ion transport; GO:0051234 establishment of localization;		GO:0046872 metal ion binding; GO:0043169 cation binding; GO:0005488 binding; GO:0043167 ion binding;				Heavy metal-associated domain, HMA;
Csa5G604000.1	Transcription factor KUA1 OS=Arabidopsis thaliana GN=KUA1 PE=1 SV=1	33.933	nucleus			GO:0097159 organic cyclic compound binding; GO:1901363 heterocyclic compound binding; GO:0003677 DNA binding; GO:0046914 transition metal ion binding; GO:0005488 binding; GO:0043167 ion binding; GO:0003676 nucleic acid binding; GO:0046872 metal ion binding; GO:0043169 cation binding; GO:0008270 zinc ion binding;				SANT/Myb domain; Homeobox domain-like; Zinc finger, CCHC-type; Myb domain; Myb domain, plants;
Csa7G192190.1		44.687	cytoplasm	GO:0006508 proteolysis; GO:0008152 metabolic process; GO:0043170 macromolecule metabolic process; GO:0019538 protein metabolic process; GO:0044238 primary metabolic process; GO:0071704 organic substance metabolic process;		GO:0004175 endopeptidase activity; GO:0008233 peptidase activity; GO:0003824 catalytic activity; GO:0005488 binding; GO:0004190 aspartic-type endopeptidase activity; GO:0070011 peptidase activity, acting on L-amino acid peptides; GO:0070001 aspartic-type peptidase activity; GO:0005515 protein binding; GO:0016787 hydrolase activity;	K11885			Aspartic peptidase, DDI1-type; Ubiquitin-associated domain; Ubiquitin-related domain; Aspartic peptidase domain; Ubiquitin domain; UBA-like;
Csa5G367180.1	"ATP synthase subunit beta, chloroplastic OS=Brimeura amethystina GN=atpB PE=3 SV=1"	10.193	nucleus,plasma membrane			GO:0005524 ATP binding; GO:1901265 nucleoside phosphate binding; GO:0001882 nucleoside binding; GO:0043167 ion binding; GO:0000166 nucleotide binding; GO:0097159 organic cyclic compound binding; GO:1901363 heterocyclic compound binding; GO:0032549 ribonucleoside binding; GO:0097367 carbohydrate derivative binding; GO:0032553 ribonucleotide binding; GO:0005488 binding; GO:0032550 purine ribonucleo…				P-loop containing nucleoside triphosphate hydrolase; ATPase, F1/V1/A1 complex, alpha/beta subunit, nucleotide-binding domain;
Csa3G914580.1		7.5196	chloroplast	GO:0009611 response to wounding; GO:0050896 response to stimulus; GO:0006950 response to stress;		GO:0004867 serine-type endopeptidase inhibitor activity; GO:0030234 enzyme regulator activity; GO:0030414 peptidase inhibitor activity; GO:0061134 peptidase regulator activity; GO:0061135 endopeptidase regulator activity; GO:0098772 molecular function regulator; GO:0004857 enzyme inhibitor activity; GO:0004866 endopeptidase inhibitor activity;
Csa6G355430.1	MLO-like protein 5 OS=Arabidopsis thaliana GN=MLO5 PE=2 SV=1	62.002	plasma membrane	GO:0006952 defense response; GO:0050896 response to stimulus; GO:0006950 response to stress;	GO:0031224 intrinsic component of membrane; GO:0016020 membrane; GO:0016021 integral component of membrane; GO:0044425 membrane part;		K08472
Csa2G307840.1	Protein disulfide-isomerase 5-4 OS=Arabidopsis thaliana GN=PDIL5-4 PE=2 SV=1	43.367	endoplasmic reticulum				K20367			Endoplasmic reticulum vesicle transporter, C-terminal;
Csa7G066210.1	Peptidyl-prolyl cis-trans isomerase FKBP12 OS=Vicia faba GN=FKBP12 PE=1 SV=1	11.941	chloroplast				K01802			FKBP-type peptidyl-prolyl cis-trans isomerase domain;
Csa6G092590.1		183.32	nucleus			GO:0005515 protein binding; GO:0005488 binding;				GYF domain;
Csa5G611060.1	"Sec-independent protein translocase protein TATC, chloroplastic OS=Arabidopsis thaliana GN=TATC PE=1 SV=2"	37.824	plasma membrane		GO:0031224 intrinsic component of membrane; GO:0016020 membrane; GO:0016021 integral component of membrane; GO:0044425 membrane part;		K03118	tatC; sec-independent protein translocase protein TatC	csv03060 Protein export - Cucumis sativus (cucumber);
Csa7G372960.1	Deoxyhypusine hydroxylase OS=Arabidopsis thaliana GN=At3g58180 PE=1 SV=1	34.821	nucleus	GO:0008612 peptidyl-lysine modification to peptidyl-hypusine; GO:0044267 cellular protein metabolic process; GO:0009058 biosynthetic process; GO:0044238 primary metabolic process; GO:0044237 cellular metabolic process; GO:0071704 organic substance metabolic process; GO:0018193 peptidyl-amino acid modification; GO:0018205 peptidyl-lysine modification; GO:0008152 metabolic process; GO:0044260 cellu…		GO:0016705 oxidoreductase activity, acting on paired donors, with incorporation or reduction of molecular oxygen; GO:0019135 deoxyhypusine monooxygenase activity; GO:0003824 catalytic activity; GO:0004497 monooxygenase activity; GO:0005488 binding; GO:0016491 oxidoreductase activity;	K06072			Armadillo-like helical; Armadillo-type fold;
Csa3G017030.2	Probable serine/threonine-protein kinase PBL19 OS=Arabidopsis thaliana GN=PBL19 PE=1 SV=1	44.742	nucleus	GO:0016310 phosphorylation; GO:0044267 cellular protein metabolic process; GO:0044238 primary metabolic process; GO:0044237 cellular metabolic process; GO:0006796 phosphate-containing compound metabolic process; GO:0071704 organic substance metabolic process; GO:0008152 metabolic process; GO:0006468 protein phosphorylation; GO:0006793 phosphorus metabolic process; GO:0044260 cellular macromolecul…		GO:0005524 ATP binding; GO:1901265 nucleoside phosphate binding; GO:0016773 phosphotransferase activity, alcohol group as acceptor; GO:0001882 nucleoside binding; GO:0043167 ion binding; GO:0004672 protein kinase activity; GO:0000166 nucleotide binding; GO:0097159 organic cyclic compound binding; GO:1901363 heterocyclic compound binding; GO:0032549 ribonucleoside binding; GO:0097367 carbohydrate …				Protein kinase domain; Concanavalin A-like lectin/glucanase domain; Protein kinase-like domain;
Csa4G082310.1	Solanesyl diphosphate synthase 1 OS=Arabidopsis thaliana GN=SPS1 PE=1 SV=1	46.591	cytoplasm	GO:0006720 isoprenoid metabolic process; GO:0044711 single-organism biosynthetic process; GO:0044763 single-organism cellular process; GO:0044699 single-organism process; GO:0009058 biosynthetic process; GO:0044255 cellular lipid metabolic process; GO:0044238 primary metabolic process; GO:1901576 organic substance biosynthetic process; GO:0044237 cellular metabolic process; GO:0044249 cellular bi…		GO:0016765 transferase activity, transferring alkyl or aryl (other than methyl) groups; GO:0003824 catalytic activity; GO:0016740 transferase activity;	K05356	SPS; all-trans-nonaprenyl-diphosphate synthase [EC:2.5.1.84 2.5.1.85]	csv01110 Biosynthesis of secondary metabolites - Cucumis sativus (cucumber); csv00900 Terpenoid backbone biosynthesis - Cucumis sativus (cucumber);	Isoprenoid synthase domain;
Csa6G526300.1		29.926	chloroplast				K11086	SNRPB; small nuclear ribonucleoprotein B and B'	csv03040 Spliceosome - Cucumis sativus (cucumber);	LSM domain, eukaryotic/archaea-type; LSM domain;
Csa7G375840.1	Protein KINESIN LIGHT CHAIN-RELATED 1 OS=Arabidopsis thaliana GN=KLCR1 PE=1 SV=1	72.239	chloroplast			GO:0005515 protein binding; GO:0005488 binding;				Tetratricopeptide-like helical domain; Tetratricopeptide repeat-containing domain;
Csa1G571840.1	Sugar transporter ERD6-like 5 OS=Arabidopsis thaliana GN=At1g54730 PE=2 SV=2	58.188	plasma membrane	GO:0006810 transport; GO:0055085 transmembrane transport; GO:0051179 localization; GO:0051234 establishment of localization;	GO:0031224 intrinsic component of membrane; GO:0016020 membrane; GO:0016021 integral component of membrane; GO:0044425 membrane part;	GO:0022892 substrate-specific transporter activity; GO:0022891 substrate-specific transmembrane transporter activity; GO:0005215 transporter activity; GO:0022857 transmembrane transporter activity;	K08145			Major facilitator superfamily domain;
Csa2G006060.1	"Nudix hydrolase 19, chloroplastic OS=Arabidopsis thaliana GN=NUDT19 PE=1 SV=1"	48.897	mitochondria			GO:0046872 metal ion binding; GO:0043169 cation binding; GO:0016787 hydrolase activity; GO:0003824 catalytic activity; GO:0005488 binding; GO:0043167 ion binding;	K03426	E3.6.1.22; NAD+ diphosphatase [EC:3.6.1.22]	csv04146 Peroxisome - Cucumis sativus (cucumber); csv00760 Nicotinate and nicotinamide metabolism - Cucumis sativus (cucumber); csv01100 Metabolic pathways - Cucumis sativus (cucumber);	Zinc ribbon, NADH pyrophosphatase; NUDIX hydrolase domain-like; NUDIX hydrolase; NADH pyrophosphatase-like, N-terminal; NUDIX hydrolase domain;
Csa2G245460.1	"ATP-dependent Clp protease proteolytic subunit 6, chloroplastic OS=Arabidopsis thaliana GN=CLPP6 PE=1 SV=1"	29.798	chloroplast	GO:0006508 proteolysis; GO:0008152 metabolic process; GO:0043170 macromolecule metabolic process; GO:0019538 protein metabolic process; GO:0044238 primary metabolic process; GO:0071704 organic substance metabolic process;		GO:0004252 serine-type endopeptidase activity; GO:0004175 endopeptidase activity; GO:0008233 peptidase activity; GO:0003824 catalytic activity; GO:0017171 serine hydrolase activity; GO:0008236 serine-type peptidase activity; GO:0070011 peptidase activity, acting on L-amino acid peptides; GO:0016787 hydrolase activity;	K01358			ClpP/crotonase-like domain;
Csa2G360630.1		22.645	nucleus	GO:0050794 regulation of cellular process; GO:0042592 homeostatic process; GO:0065008 regulation of biological quality; GO:0050789 regulation of biological process; GO:0045454 cell redox homeostasis; GO:0044763 single-organism cellular process; GO:0019725 cellular homeostasis; GO:0044699 single-organism process; GO:0009987 cellular process; GO:0065007 biological regulation;						Thioredoxin domain; Thioredoxin-like fold;
Csa7G274170.1	Calcium-dependent protein kinase 11 OS=Arabidopsis thaliana GN=CPK11 PE=1 SV=2	56.292	chloroplast	GO:0016310 phosphorylation; GO:0044267 cellular protein metabolic process; GO:0044238 primary metabolic process; GO:0044237 cellular metabolic process; GO:0006796 phosphate-containing compound metabolic process; GO:0071704 organic substance metabolic process; GO:0008152 metabolic process; GO:0006468 protein phosphorylation; GO:0006793 phosphorus metabolic process; GO:0044260 cellular macromolecul…		GO:0005524 ATP binding; GO:1901265 nucleoside phosphate binding; GO:0016773 phosphotransferase activity, alcohol group as acceptor; GO:0001882 nucleoside binding; GO:0043167 ion binding; GO:0004672 protein kinase activity; GO:0000166 nucleotide binding; GO:0097159 organic cyclic compound binding; GO:1901363 heterocyclic compound binding; GO:0032549 ribonucleoside binding; GO:0097367 carbohydrate …	K13412	CPK; calcium-dependent protein kinase [EC:2.7.11.1]	csv04626 Plant-pathogen interaction - Cucumis sativus (cucumber);	Protein kinase domain; EF-hand domain pair; EF-hand domain; Protein kinase-like domain;
Csa3G777540.1		57.778	nucleus
Csa4G050200.1	Calcium-dependent protein kinase 1 OS=Oryza sativa subsp. japonica GN=CPK1 PE=2 SV=1	59.172	chloroplast	GO:0016310 phosphorylation; GO:0044267 cellular protein metabolic process; GO:0044238 primary metabolic process; GO:0044237 cellular metabolic process; GO:0006796 phosphate-containing compound metabolic process; GO:0071704 organic substance metabolic process; GO:0008152 metabolic process; GO:0006468 protein phosphorylation; GO:0006793 phosphorus metabolic process; GO:0044260 cellular macromolecul…		GO:0005524 ATP binding; GO:1901265 nucleoside phosphate binding; GO:0016773 phosphotransferase activity, alcohol group as acceptor; GO:0001882 nucleoside binding; GO:0043167 ion binding; GO:0004672 protein kinase activity; GO:0000166 nucleotide binding; GO:0097159 organic cyclic compound binding; GO:1901363 heterocyclic compound binding; GO:0032549 ribonucleoside binding; GO:0097367 carbohydrate …	K13412	CPK; calcium-dependent protein kinase [EC:2.7.11.1]	csv04626 Plant-pathogen interaction - Cucumis sativus (cucumber);	Protein kinase domain; EF-hand domain pair; EF-hand domain; Protein kinase-like domain;
Csa5G165890.1	Oxalate--CoA ligase OS=Arabidopsis thaliana GN=AAE3 PE=1 SV=1	55.514	cytoplasm	GO:0008152 metabolic process;		GO:0003824 catalytic activity;	K22133	AAE3; oxalate---CoA ligase [EC:6.2.1.8]	csv00630 Glyoxylate and dicarboxylate metabolism - Cucumis sativus (cucumber); csv01100 Metabolic pathways - Cucumis sativus (cucumber);	AMP-binding enzyme C-terminal domain; AMP-dependent synthetase/ligase;
Csa2G373570.1		110.81	cytoplasm							Munc13 homology 1; Mammalian uncoordinated homology 13, domain 2;
Csa1G542490.1	Lectin OS=Luffa acutangula PE=1 SV=1	26.911	cytoskeleton
Csa2G418860.1	NEDD8-activating enzyme E1 regulatory subunit AXR1 OS=Arabidopsis thaliana GN=AXR1 PE=1 SV=1	58.054	cytoplasm	GO:0045116 protein neddylation; GO:0008152 metabolic process; GO:0032446 protein modification by small protein conjugation; GO:0044260 cellular macromolecule metabolic process; GO:0044267 cellular protein metabolic process; GO:0006464 cellular protein modification process; GO:0043170 macromolecule metabolic process; GO:0019538 protein metabolic process; GO:0070647 protein modification by small pr…		GO:0008641 small protein activating enzyme activity; GO:0019781 NEDD8 activating enzyme activity; GO:0016877 ligase activity, forming carbon-sulfur bonds; GO:0003824 catalytic activity; GO:0016874 ligase activity;	K04532			THIF-type NAD/FAD binding fold; NAD(P)-binding domain;
Csa2G013240.1	Pre-mRNA-splicing factor ATP-dependent RNA helicase DEAH1 OS=Arabidopsis thaliana GN=ESP3 PE=1 SV=1	139.2	cytoplasm			GO:1901265 nucleoside phosphate binding; GO:0008026 ATP-dependent helicase activity; GO:0016817 hydrolase activity, acting on acid anhydrides; GO:0016787 hydrolase activity; GO:0016887 ATPase activity; GO:0097159 organic cyclic compound binding; GO:1901363 heterocyclic compound binding; GO:0016462 pyrophosphatase activity; GO:0003824 catalytic activity; GO:0032553 ribonucleotide binding; GO:00054…	K12818	DHX8; ATP-dependent RNA helicase DHX8/PRP22 [EC:3.6.4.13]	csv03040 Spliceosome - Cucumis sativus (cucumber);	Helicase-associated domain; DEAD/DEAH box helicase domain; Nucleic acid-binding, OB-fold; Domain of unknown function DUF1605; S1 domain; P-loop containing nucleoside triphosphate hydrolase; RNA-binding domain, S1; Helicase superfamily 1/2, ATP-binding domain; Helicase, C-terminal;
Csa5G141100.1	"Short-chain dehydrogenase TIC 32, chloroplastic OS=Pisum sativum GN=TIC32 PE=1 SV=1"	34.458	mitochondria							NAD(P)-binding domain;
Csa6G127390.1	"Divinyl chlorophyllide a 8-vinyl-reductase, chloroplastic OS=Zea mays GN=DVR PE=1 SV=1"	38.195	chloroplast							NAD(P)-binding domain; NmrA-like domain;
Csa1G690200.1		86.989	nucleus			GO:0043169 cation binding; GO:0046872 metal ion binding; GO:0008270 zinc ion binding; GO:0046914 transition metal ion binding; GO:0005488 binding; GO:0043167 ion binding;				Zinc finger, SWIM-type; MULE transposase domain; Zinc finger, PMZ-type; Transposase, MuDR, plant;
Csa7G435550.1	"D-glycerate 3-kinase, chloroplastic OS=Arabidopsis thaliana GN=GLYK PE=1 SV=2"	49.544	chloroplast				K15918	GLYK; D-glycerate 3-kinase [EC:2.7.1.31]	csv01110 Biosynthesis of secondary metabolites - Cucumis sativus (cucumber); csv00630 Glyoxylate and dicarboxylate metabolism - Cucumis sativus (cucumber); csv00260 Glycine, serine and threonine metabolism - Cucumis sativus (cucumber); csv01200 Carbon metabolism - Cucumis sativus (cucumber); csv01100 Metabolic pathways - Cucumis sativus (cucumber); csv00561 Glycerolipid metabolism - Cucumis sativ…	P-loop containing nucleoside triphosphate hydrolase;
Csa4G285780.1	Peroxidase 53 OS=Arabidopsis thaliana GN=PER53 PE=1 SV=1	38.281	chloroplast	GO:0008152 metabolic process; GO:0042743 hydrogen peroxide metabolic process; GO:0006950 response to stress; GO:0072593 reactive oxygen species metabolic process; GO:0055114 oxidation-reduction process; GO:0044710 single-organism metabolic process; GO:0006979 response to oxidative stress; GO:0044699 single-organism process; GO:0044248 cellular catabolic process; GO:0050896 response to stimulus; G…		GO:0097159 organic cyclic compound binding; GO:1901363 heterocyclic compound binding; GO:0020037 heme binding; GO:0003824 catalytic activity; GO:0005488 binding; GO:0016209 antioxidant activity; GO:0004601 peroxidase activity; GO:0046906 tetrapyrrole binding; GO:0016491 oxidoreductase activity; GO:0016684 oxidoreductase activity, acting on peroxide as acceptor;	K00430	E1.11.1.7; peroxidase [EC:1.11.1.7]	csv01110 Biosynthesis of secondary metabolites - Cucumis sativus (cucumber); csv00940 Phenylpropanoid biosynthesis - Cucumis sativus (cucumber); csv01100 Metabolic pathways - Cucumis sativus (cucumber);	Secretory peroxidase; Haem peroxidase, plant/fungal/bacterial;
Csa6G496980.1	Protein CROWDED NUCLEI 4 OS=Arabidopsis thaliana GN=CRWN4 PE=1 SV=2	119.42	chloroplast
Csa5G166410.2	60S ribosomal protein L36-2 OS=Arabidopsis thaliana GN=RPL36B PE=3 SV=1	12.362	cytoplasm	GO:0006518 peptide metabolic process; GO:0043043 peptide biosynthetic process; GO:0044267 cellular protein metabolic process; GO:0006807 nitrogen compound metabolic process; GO:0009058 biosynthetic process; GO:0043603 cellular amide metabolic process; GO:0044238 primary metabolic process; GO:1901566 organonitrogen compound biosynthetic process; GO:1901576 organic substance biosynthetic process; G…	GO:0005840 ribosome; GO:0043226 organelle; GO:0043229 intracellular organelle; GO:0043232 intracellular non-membrane-bounded organelle; GO:0044464 cell part; GO:0005622 intracellular; GO:0005737 cytoplasm; GO:0032991 macromolecular complex; GO:0044424 intracellular part; GO:1990904 ribonucleoprotein complex; GO:0005623 cell; GO:0030529 intracellular ribonucleoprotein complex; GO:0044444 cytoplasm…	GO:0003735 structural constituent of ribosome; GO:0005198 structural molecule activity;	K02920	RP-L36e; large subunit ribosomal protein L36e	csv03010 Ribosome - Cucumis sativus (cucumber);
Csa6G448740.1	"Threonine dehydratase biosynthetic, chloroplastic OS=Arabidopsis thaliana GN=OMR1 PE=1 SV=1"	67.34	chloroplast	GO:0008652 cellular amino acid biosynthetic process; GO:0016053 organic acid biosynthetic process; GO:0044711 single-organism biosynthetic process; GO:0009082 branched-chain amino acid biosynthetic process; GO:0044281 small molecule metabolic process; GO:0044763 single-organism cellular process; GO:0006807 nitrogen compound metabolic process; GO:0044699 single-organism process; GO:0009058 biosynt…		GO:0097159 organic cyclic compound binding; GO:1901363 heterocyclic compound binding; GO:0016840 carbon-nitrogen lyase activity; GO:0003824 catalytic activity; GO:0016841 ammonia-lyase activity; GO:0004794 L-threonine ammonia-lyase activity; GO:0005488 binding; GO:0043167 ion binding; GO:0016829 lyase activity; GO:0043168 anion binding; GO:0048037 cofactor binding; GO:0030170 pyridoxal phosphate …	K01754	E4.3.1.19; threonine dehydratase [EC:4.3.1.19]	csv00290 Valine, leucine and isoleucine biosynthesis - Cucumis sativus (cucumber); csv01110 Biosynthesis of secondary metabolites - Cucumis sativus (cucumber); csv00260 Glycine, serine and threonine metabolism - Cucumis sativus (cucumber); csv01230 Biosynthesis of amino acids - Cucumis sativus (cucumber); csv01200 Carbon metabolism - Cucumis sativus (cucumber); csv01100 Metabolic pathways - Cucum…	ACT-like domain; Tryptophan synthase beta subunit-like PLP-dependent enzyme;
Csa5G611730.1		29.778	cytoplasm	GO:0008152 metabolic process;		GO:0016741 transferase activity, transferring one-carbon groups; GO:0008168 methyltransferase activity; GO:0003824 catalytic activity; GO:0016740 transferase activity;				S-adenosyl-L-methionine-dependent methyltransferase; Methyltransferase type 11;
Csa7G393460.1		33.576	cytoplasm	GO:0009058 biosynthetic process; GO:0008152 metabolic process;		GO:0003824 catalytic activity;
Csa5G623530.2	"S-adenosylmethionine carrier 1, chloroplastic/mitochondrial OS=Arabidopsis thaliana GN=SAMC1 PE=1 SV=1"	90.709	cytoplasm	GO:0006810 transport; GO:0055085 transmembrane transport; GO:0051179 localization; GO:0051234 establishment of localization;		GO:0043169 cation binding; GO:0046872 metal ion binding; GO:0005509 calcium ion binding; GO:0005488 binding; GO:0043167 ion binding;				EF-hand domain pair; EF-hand domain; Mitochondrial carrier domain;
Csa1G586770.1		33.878	extracellular							Saposin B type domain;
Csa6G486940.1	"Probable ATP synthase 24 kDa subunit, mitochondrial OS=Arabidopsis thaliana GN=At2g21870 PE=1 SV=1"	27.572	mitochondria	GO:0032502 developmental process; GO:0044707 single-multicellular organism process; GO:0009555 pollen development; GO:0044767 single-organism developmental process; GO:0044699 single-organism process; GO:0007275 multicellular organism development; GO:0048229 gametophyte development; GO:0048856 anatomical structure development; GO:0032501 multicellular organismal process;
Csa4G641550.2	Kinesin-like protein KIN-4A OS=Gossypium hirsutum GN=KIN4A PE=2 SV=1	111.4	nucleus	GO:0044763 single-organism cellular process; GO:0007018 microtubule-based movement; GO:0006928 movement of cell or subcellular component; GO:0044699 single-organism process; GO:0009987 cellular process; GO:0007017 microtubule-based process;		GO:0003774 motor activity; GO:1901265 nucleoside phosphate binding; GO:0016817 hydrolase activity, acting on acid anhydrides; GO:0005515 protein binding; GO:0016787 hydrolase activity; GO:0097159 organic cyclic compound binding; GO:1901363 heterocyclic compound binding; GO:0008092 cytoskeletal protein binding; GO:0016462 pyrophosphatase activity; GO:0003824 catalytic activity; GO:0032553 ribonucl…				P-loop containing nucleoside triphosphate hydrolase; Kinesin motor domain;
Csa3G690810.1	"DNA-directed RNA polymerases II, IV and V subunit 11 OS=Arabidopsis thaliana GN=NRPB11 PE=1 SV=1"	13.615	nucleus	GO:0018130 heterocycle biosynthetic process; GO:0006725 cellular aromatic compound metabolic process; GO:0097659 nucleic acid-templated transcription; GO:0034654 nucleobase-containing compound biosynthetic process; GO:1901360 organic cyclic compound metabolic process; GO:0006807 nitrogen compound metabolic process; GO:0032774 RNA biosynthetic process; GO:0009058 biosynthetic process; GO:0044238 p…		GO:0097159 organic cyclic compound binding; GO:1901363 heterocyclic compound binding; GO:0003677 DNA binding; GO:0016779 nucleotidyltransferase activity; GO:0034062 5'-3' RNA polymerase activity; GO:0003824 catalytic activity; GO:0097747 RNA polymerase activity; GO:0005488 binding; GO:0046983 protein dimerization activity; GO:0003676 nucleic acid binding; GO:0003899 DNA-directed 5'-3' RNA polymer…	K03008	RPB11; DNA-directed RNA polymerase II subunit RPB11	csv00230 Purine metabolism - Cucumis sativus (cucumber); csv00240 Pyrimidine metabolism - Cucumis sativus (cucumber); csv03020 RNA polymerase - Cucumis sativus (cucumber); csv01100 Metabolic pathways - Cucumis sativus (cucumber);	DNA-directed RNA polymerase, RBP11-like dimerisation domain;
Csa4G064010.1		52.401	chloroplast
Csa6G009370.1		31.706	nucleus
Csa6G331010.1	ATP-citrate synthase beta chain protein 1 OS=Oryza sativa subsp. japonica GN=ACLB-1 PE=2 SV=1	66.017	chloroplast	GO:0008152 metabolic process;		GO:0016746 transferase activity, transferring acyl groups; GO:0046912 transferase activity, transferring acyl groups, acyl groups converted into alkyl on transfer; GO:0003824 catalytic activity; GO:0016740 transferase activity;	K01648	ACLY; ATP citrate (pro-S)-lyase [EC:2.3.3.8]	csv01110 Biosynthesis of secondary metabolites - Cucumis sativus (cucumber); csv00020 Citrate cycle (TCA cycle) - Cucumis sativus (cucumber); csv01100 Metabolic pathways - Cucumis sativus (cucumber);	Citrate synthase-like, large alpha subdomain; ATP-citrate lyase/succinyl-CoA ligase; NAD(P)-binding domain; Citrate synthase-like, small alpha subdomain; Succinyl-CoA synthetase-like;
Csa2G271400.1	"Protein CHAPERONE-LIKE PROTEIN OF POR1, chloroplastic OS=Nicotiana benthamiana GN=CPP1 PE=1 SV=1"	30.055	chloroplast
Csa4G616760.1	Pentatricopeptide repeat-containing protein At3g59040 OS=Arabidopsis thaliana GN=At3g59040 PE=2 SV=2	66.339	chloroplast			GO:0005515 protein binding; GO:0005488 binding;				Tetratricopeptide-like helical domain;
Csa6G476020.1	Cysteine proteinase inhibitor 5 OS=Arabidopsis thaliana GN=CYS5 PE=2 SV=2	10.444	chloroplast			GO:0061135 endopeptidase regulator activity; GO:0004857 enzyme inhibitor activity; GO:0098772 molecular function regulator; GO:0030234 enzyme regulator activity; GO:0004866 endopeptidase inhibitor activity; GO:0004869 cysteine-type endopeptidase inhibitor activity; GO:0030414 peptidase inhibitor activity; GO:0061134 peptidase regulator activity;				Cystatin domain;
Csa6G008820.2	Serine/threonine-protein phosphatase PP1 isozyme 4 OS=Arabidopsis thaliana GN=TOPP4 PE=1 SV=1	34.745	cytoplasm			GO:0016787 hydrolase activity; GO:0003824 catalytic activity;	K06269	PPP1C; serine/threonine-protein phosphatase PP1 catalytic subunit [EC:3.1.3.16]	csv03015 mRNA surveillance pathway - Cucumis sativus (cucumber);	Metallo-dependent phosphatase-like; Calcineurin-like phosphoesterase domain, ApaH type; Serine-threonine protein phosphatase, N-terminal; Serine/threonine-specific protein phosphatase/bis(5-nucleosyl)-tetraphosphatase;
Csa6G000100.1	"Dihydrolipoyl dehydrogenase 1, mitochondrial OS=Arabidopsis thaliana GN=LPD1 PE=1 SV=2"	54.169	chloroplast	GO:0050794 regulation of cellular process; GO:0042592 homeostatic process; GO:0065008 regulation of biological quality; GO:0008152 metabolic process; GO:0050789 regulation of biological process; GO:0055114 oxidation-reduction process; GO:0044710 single-organism metabolic process; GO:0045454 cell redox homeostasis; GO:0044763 single-organism cellular process; GO:0019725 cellular homeostasis; GO:00…		GO:0004148 dihydrolipoyl dehydrogenase activity; GO:0016651 oxidoreductase activity, acting on NAD(P)H; GO:1901265 nucleoside phosphate binding; GO:0050660 flavin adenine dinucleotide binding; GO:0043167 ion binding; GO:0000166 nucleotide binding; GO:0048037 cofactor binding; GO:0016668 oxidoreductase activity, acting on a sulfur group of donors, NAD(P) as acceptor; GO:0016491 oxidoreductase acti…	K00382	DLD; dihydrolipoamide dehydrogenase [EC:1.8.1.4]	csv00280 Valine, leucine and isoleucine degradation - Cucumis sativus (cucumber); csv01110 Biosynthesis of secondary metabolites - Cucumis sativus (cucumber); csv00640 Propanoate metabolism - Cucumis sativus (cucumber); csv00630 Glyoxylate and dicarboxylate metabolism - Cucumis sativus (cucumber); csv00260 Glycine, serine and threonine metabolism - Cucumis sativus (cucumber); csv01200 Carbon meta…	FAD/NAD-linked reductase, dimerisation domain; Pyridine nucleotide-disulphide oxidoreductase, dimerisation domain; FAD/NAD(P)-binding domain;
Csa2G020910.1	"UPF0603 protein At1g54780, chloroplastic OS=Arabidopsis thaliana GN=At1g54780 PE=1 SV=1"	32.446	chloroplast							TPM domain;
CsaUNG003080.1	Protein CONTINUOUS VASCULAR RING 1 OS=Arabidopsis thaliana GN=COV1 PE=1 SV=2	22.811	vacuolar membrane
Csa6G120390.1		21.139	nucleus
Csa3G829200.1		19.001	chloroplast	GO:0006810 transport; GO:0051179 localization; GO:0006812 cation transport; GO:0030001 metal ion transport; GO:0006811 ion transport; GO:0051234 establishment of localization;		GO:0046872 metal ion binding; GO:0043169 cation binding; GO:0005488 binding; GO:0043167 ion binding;				Heavy metal-associated domain, HMA;
Csa1G575120.1	AP-4 complex subunit sigma OS=Arabidopsis thaliana GN=At2g19790 PE=1 SV=1	16.867	mitochondria	GO:0045184 establishment of protein localization; GO:0006810 transport; GO:0071702 organic substance transport; GO:0051179 localization; GO:0033036 macromolecule localization; GO:0008104 protein localization; GO:0015031 protein transport; GO:0051234 establishment of localization;		GO:0022892 substrate-specific transporter activity; GO:0008565 protein transporter activity; GO:0005215 transporter activity;	K12403			AP complex, mu/sigma subunit; Longin-like domain;
Csa1G328400.1	"Heme oxygenase 1, chloroplastic OS=Arabidopsis thaliana GN=HO1 PE=1 SV=2"	33.312	chloroplast	GO:0006725 cellular aromatic compound metabolic process; GO:0044699 single-organism process; GO:0042168 heme metabolic process; GO:0044237 cellular metabolic process; GO:0071704 organic substance metabolic process; GO:0044270 cellular nitrogen compound catabolic process; GO:0008152 metabolic process; GO:0006778 porphyrin-containing compound metabolic process; GO:0051187 cofactor catabolic process…		GO:0016705 oxidoreductase activity, acting on paired donors, with incorporation or reduction of molecular oxygen; GO:0004392 heme oxygenase (decyclizing) activity; GO:0003824 catalytic activity; GO:0016491 oxidoreductase activity;	K21480	HO; heme oxygenase (biliverdin-producing, ferredoxin) [EC:1.14.15.20]	csv01110 Biosynthesis of secondary metabolites - Cucumis sativus (cucumber); csv00860 Porphyrin and chlorophyll metabolism - Cucumis sativus (cucumber); csv01100 Metabolic pathways - Cucumis sativus (cucumber);	Haem oxygenase-like, multi-helical;
Csa7G073410.1	Leucine-rich repeat extensin-like protein 1 OS=Arabidopsis thaliana GN=LRX1 PE=1 SV=1	51.884	extracellular							Leucine-rich repeat domain, L domain-like;
Csa7G073400.1	Cysteine proteinase RD21A OS=Arabidopsis thaliana GN=RD21A PE=1 SV=1	52.488	extracellular	GO:0006508 proteolysis; GO:0008152 metabolic process; GO:0043170 macromolecule metabolic process; GO:0019538 protein metabolic process; GO:0044238 primary metabolic process; GO:0071704 organic substance metabolic process;		GO:0070011 peptidase activity, acting on L-amino acid peptides; GO:0008234 cysteine-type peptidase activity; GO:0016787 hydrolase activity; GO:0008233 peptidase activity; GO:0003824 catalytic activity;				Cathepsin propeptide inhibitor domain (I29); Granulin; Peptidase C1A, papain C-terminal;
Csa1G039070.1		194.17	nucleus
Csa6G491700.1	Protein MRG1 OS=Arabidopsis thaliana GN=MRG1 PE=1 SV=1	39.697	cytoplasm	GO:0050794 regulation of cellular process; GO:0010468 regulation of gene expression; GO:0016043 cellular component organization; GO:0006355 regulation of transcription, DNA-templated; GO:0031326 regulation of cellular biosynthetic process; GO:0080090 regulation of primary metabolic process; GO:0060255 regulation of macromolecule metabolic process; GO:0019219 regulation of nucleobase-containing co…	GO:0043226 organelle; GO:0043231 intracellular membrane-bounded organelle; GO:0043229 intracellular organelle; GO:0005634 nucleus; GO:0044464 cell part; GO:0005622 intracellular; GO:0044424 intracellular part; GO:0043227 membrane-bounded organelle; GO:0005623 cell;		K11339			Chromo domain-like; RNA binding activity-knot of a chromodomain; Chromo/chromo shadow domain; MRG domain;
Csa6G147660.1	Xyloglucan endotransglucosylase/hydrolase protein 31 OS=Arabidopsis thaliana GN=XTH31 PE=1 SV=2	32.866	chloroplast	GO:0044085 cellular component biogenesis; GO:0006073 cellular glucan metabolic process; GO:0044036 cell wall macromolecule metabolic process; GO:0044042 glucan metabolic process; GO:0005975 carbohydrate metabolic process; GO:0044238 primary metabolic process; GO:0044237 cellular metabolic process; GO:0010410 hemicellulose metabolic process; GO:0044264 cellular polysaccharide metabolic process; GO…	GO:0048046 apoplast; GO:0030312 external encapsulating structure; GO:0044464 cell part; GO:0071944 cell periphery; GO:0005618 cell wall; GO:0005623 cell; GO:0005576 extracellular region;	GO:0016762 xyloglucan:xyloglucosyl transferase activity; GO:0016758 transferase activity, transferring hexosyl groups; GO:0003824 catalytic activity; GO:0016798 hydrolase activity, acting on glycosyl bonds; GO:0004553 hydrolase activity, hydrolyzing O-glycosyl compounds; GO:0016757 transferase activity, transferring glycosyl groups; GO:0016787 hydrolase activity; GO:0016740 transferase activity;	K08235			Xyloglucan endo-transglycosylase, C-terminal; Concanavalin A-like lectin/glucanase domain; Glycoside hydrolase family 16;
Csa7G212660.2	"Imidazole glycerol phosphate synthase hisHF, chloroplastic OS=Arabidopsis thaliana GN=HISN4 PE=2 SV=1"	62.67	chloroplast	GO:0006725 cellular aromatic compound metabolic process; GO:0016053 organic acid biosynthetic process; GO:0052803 imidazole-containing compound metabolic process; GO:0044699 single-organism process; GO:0009058 biosynthetic process; GO:0000105 histidine biosynthetic process; GO:1901566 organonitrogen compound biosynthetic process; GO:0044237 cellular metabolic process; GO:0071704 organic substance…	GO:0044424 intracellular part; GO:0005623 cell; GO:0044464 cell part; GO:0005622 intracellular; GO:0005737 cytoplasm;	GO:0016763 transferase activity, transferring pentosyl groups; GO:0016757 transferase activity, transferring glycosyl groups; GO:0003824 catalytic activity; GO:0016740 transferase activity;	K01663	HIS7; glutamine amidotransferase / cyclase [EC:2.4.2.- 4.1.3.-]	csv01110 Biosynthesis of secondary metabolites - Cucumis sativus (cucumber); csv00340 Histidine metabolism - Cucumis sativus (cucumber); csv01230 Biosynthesis of amino acids - Cucumis sativus (cucumber); csv01100 Metabolic pathways - Cucumis sativus (cucumber);	Aldolase-type TIM barrel; Ribulose-phosphate binding barrel; Glutamine amidotransferase; Class I glutamine amidotransferase-like;
Csa1G050340.1	Adenylate kinase 4 OS=Oryza sativa subsp. japonica GN=ADK-B PE=2 SV=1	26.926	cytoplasm	GO:0008152 metabolic process; GO:0006725 cellular aromatic compound metabolic process; GO:0046483 heterocycle metabolic process; GO:0006139 nucleobase-containing compound metabolic process; GO:1901360 organic cyclic compound metabolic process; GO:0006807 nitrogen compound metabolic process; GO:0034641 cellular nitrogen compound metabolic process; GO:0044238 primary metabolic process; GO:0009987 c…		GO:0005524 ATP binding; GO:1901265 nucleoside phosphate binding; GO:0004017 adenylate kinase activity; GO:0019205 nucleobase-containing compound kinase activity; GO:0001882 nucleoside binding; GO:0043167 ion binding; GO:0000166 nucleotide binding; GO:0019201 nucleotide kinase activity; GO:0016776 phosphotransferase activity, phosphate group as acceptor; GO:0097159 organic cyclic compound binding;…	K00939	adk; adenylate kinase [EC:2.7.4.3]	csv01110 Biosynthesis of secondary metabolites - Cucumis sativus (cucumber); csv00730 Thiamine metabolism - Cucumis sativus (cucumber); csv00230 Purine metabolism - Cucumis sativus (cucumber); csv01100 Metabolic pathways - Cucumis sativus (cucumber);	Adenylate kinase, active site lid domain; P-loop containing nucleoside triphosphate hydrolase;
Csa6G052730.1		21.898	nucleus
Csa5G077740.1		46.566	cytoplasm							Alpha/Beta hydrolase fold;
Csa2G169700.1	Protein BLISTER OS=Arabidopsis thaliana GN=BLI PE=1 SV=1	90.886	nucleus
Csa1G004940.2	Peroxisomal membrane protein PEX14 OS=Arabidopsis thaliana GN=PEX14 PE=1 SV=2	53.968	plasma membrane				K13343	PEX14; peroxin-14	csv04146 Peroxisome - Cucumis sativus (cucumber);	Peroxisome membrane anchor protein Pex14p, N-terminal;
Csa7G044240.1	Homeobox-leucine zipper protein HDG2 OS=Arabidopsis thaliana GN=HDG2 PE=1 SV=1	82.861	nucleus	GO:0050794 regulation of cellular process; GO:0010468 regulation of gene expression; GO:0006355 regulation of transcription, DNA-templated; GO:0031326 regulation of cellular biosynthetic process; GO:0080090 regulation of primary metabolic process; GO:0060255 regulation of macromolecule metabolic process; GO:0019219 regulation of nucleobase-containing compound metabolic process; GO:0010556 regulat…		GO:0097159 organic cyclic compound binding; GO:1901363 heterocyclic compound binding; GO:0008289 lipid binding; GO:0003677 DNA binding; GO:0043565 sequence-specific DNA binding; GO:0005488 binding; GO:0003676 nucleic acid binding;	K09338			Homeobox domain; Homeobox domain-like; START domain; START-like domain;
Csa4G268040.1	"Protein MET1, chloroplastic OS=Arabidopsis thaliana GN=MET1 PE=1 SV=1"	37.83	chloroplast			GO:0005515 protein binding; GO:0005488 binding;				Tetratricopeptide-like helical domain; PDZ domain; Tetratricopeptide repeat-containing domain;
Csa6G147620.1	Heavy metal-associated isoprenylated plant protein 3 OS=Arabidopsis thaliana GN=HIPP03 PE=1 SV=1	29.398	cytoplasm	GO:0006810 transport; GO:0051179 localization; GO:0006812 cation transport; GO:0030001 metal ion transport; GO:0006811 ion transport; GO:0051234 establishment of localization;		GO:0046872 metal ion binding; GO:0043169 cation binding; GO:0005488 binding; GO:0043167 ion binding;				Heavy metal-associated domain, HMA;
Csa3G214570.1		42.5	chloroplast	GO:0044699 single-organism process; GO:0008152 metabolic process; GO:0044238 primary metabolic process; GO:0044710 single-organism metabolic process; GO:0006629 lipid metabolic process; GO:0071704 organic substance metabolic process;						Acyl transferase/acyl hydrolase/lysophospholipase; Patatin/Phospholipase A2-related;
Csa3G651740.1	"D-3-phosphoglycerate dehydrogenase 2, chloroplastic OS=Arabidopsis thaliana GN=PGDH2 PE=1 SV=2"	67.215	chloroplast	GO:0008652 cellular amino acid biosynthetic process; GO:0016053 organic acid biosynthetic process; GO:0044711 single-organism biosynthetic process; GO:0055114 oxidation-reduction process; GO:0044281 small molecule metabolic process; GO:0044763 single-organism cellular process; GO:0044699 single-organism process; GO:0006807 nitrogen compound metabolic process; GO:0009058 biosynthetic process; GO:1…		GO:0016597 amino acid binding; GO:1901265 nucleoside phosphate binding; GO:0043167 ion binding; GO:0043177 organic acid binding; GO:0000166 nucleotide binding; GO:0048037 cofactor binding; GO:0016491 oxidoreductase activity; GO:0016614 oxidoreductase activity, acting on CH-OH group of donors; GO:1901363 heterocyclic compound binding; GO:0097159 organic cyclic compound binding; GO:0016616 oxidored…	K00058	serA; D-3-phosphoglycerate dehydrogenase / 2-oxoglutarate reductase [EC:1.1.1.95 1.1.1.399]	csv00260 Glycine, serine and threonine metabolism - Cucumis sativus (cucumber); csv01230 Biosynthesis of amino acids - Cucumis sativus (cucumber); csv01200 Carbon metabolism - Cucumis sativus (cucumber); csv01100 Metabolic pathways - Cucumis sativus (cucumber);	D-isomer specific 2-hydroxyacid dehydrogenase, catalytic domain; D-isomer specific 2-hydroxyacid dehydrogenase, NAD-binding domain; Allosteric substrate binding domain; ACT domain; NAD(P)-binding domain; S-adenosyl-L-homocysteine hydrolase, NAD binding domain;
Csa7G372260.1	Structural maintenance of chromosomes protein 1 OS=Arabidopsis thaliana GN=SMC1 PE=2 SV=2	71.939	cytoplasm	GO:0016043 cellular component organization; GO:0051276 chromosome organization; GO:0009987 cellular process; GO:0006996 organelle organization; GO:0071840 cellular component organization or biogenesis;	GO:0043226 organelle; GO:0043229 intracellular organelle; GO:0043232 intracellular non-membrane-bounded organelle; GO:0044464 cell part; GO:0005622 intracellular; GO:0005694 chromosome; GO:0044424 intracellular part; GO:0005623 cell; GO:0043228 non-membrane-bounded organelle;	GO:0005524 ATP binding; GO:1901265 nucleoside phosphate binding; GO:0001882 nucleoside binding; GO:0043167 ion binding; GO:0005515 protein binding; GO:0000166 nucleotide binding; GO:0097159 organic cyclic compound binding; GO:1901363 heterocyclic compound binding; GO:0032549 ribonucleoside binding; GO:0097367 carbohydrate derivative binding; GO:0032553 ribonucleotide binding; GO:0005488 binding; …	K06636			SMCs flexible hinge; P-loop containing nucleoside triphosphate hydrolase; RecF/RecN/SMC, N-terminal;
Csa3G002950.1	Probable N6-adenosine-methyltransferase MT-A70-like OS=Oryza sativa subsp. japonica GN=Os02g0672600 PE=2 SV=1	55.513	cytoplasm	GO:0008152 metabolic process; GO:0006725 cellular aromatic compound metabolic process; GO:0046483 heterocycle metabolic process; GO:0006139 nucleobase-containing compound metabolic process; GO:1901360 organic cyclic compound metabolic process; GO:0006807 nitrogen compound metabolic process; GO:0034641 cellular nitrogen compound metabolic process; GO:0044238 primary metabolic process; GO:0009987 c…		GO:0016741 transferase activity, transferring one-carbon groups; GO:0008168 methyltransferase activity; GO:0003824 catalytic activity; GO:0016740 transferase activity;	K05925			S-adenosyl-L-methionine-dependent methyltransferase;
Csa2G377360.1	Proteasome subunit beta type-6 OS=Arabidopsis thaliana GN=PBA1 PE=1 SV=2	25.392	cytoplasm	GO:0051603 proteolysis involved in cellular protein catabolic process; GO:0044265 cellular macromolecule catabolic process; GO:0044257 cellular protein catabolic process; GO:0044267 cellular protein metabolic process; GO:0044238 primary metabolic process; GO:0044237 cellular metabolic process; GO:0071704 organic substance metabolic process; GO:1901575 organic substance catabolic process; GO:00081…	GO:1902494 catalytic complex; GO:0000502 proteasome complex; GO:0044464 cell part; GO:0005622 intracellular; GO:0005839 proteasome core complex; GO:0032991 macromolecular complex; GO:0044424 intracellular part; GO:1905368 peptidase complex; GO:0005623 cell; GO:0043234 protein complex; GO:1905369 endopeptidase complex;	GO:0004175 endopeptidase activity; GO:0004298 threonine-type endopeptidase activity; GO:0008233 peptidase activity; GO:0070003 threonine-type peptidase activity; GO:0003824 catalytic activity; GO:0070011 peptidase activity, acting on L-amino acid peptides; GO:0016787 hydrolase activity;	K02738	PSMB6; 20S proteasome subunit beta 1 [EC:3.4.25.1]	csv03050 Proteasome - Cucumis sativus (cucumber);	Nucleophile aminohydrolases, N-terminal;
Csa3G838770.1	Protein RST1 OS=Arabidopsis thaliana GN=RST1 PE=2 SV=2	212.89	nucleus			GO:0005488 binding;				Domain of unknown function DUF3730; Armadillo-type fold;
Csa4G653450.1	4-coumarate--CoA ligase-like 5 OS=Arabidopsis thaliana GN=4CLL5 PE=1 SV=2	59.451	cytoplasm	GO:0008152 metabolic process;		GO:0003824 catalytic activity;	K10526	OPCL1; OPC-8:0 CoA ligase 1 [EC:6.2.1.-]	csv00592 alpha-Linolenic acid metabolism - Cucumis sativus (cucumber); csv01110 Biosynthesis of secondary metabolites - Cucumis sativus (cucumber); csv01100 Metabolic pathways - Cucumis sativus (cucumber);	AMP-binding enzyme C-terminal domain; AMP-dependent synthetase/ligase;
Csa1G063630.1	"RNA pseudouridine synthase 6, chloroplastic OS=Arabidopsis thaliana GN=At4g21770 PE=2 SV=1"	53.038	chloroplast	GO:0006725 cellular aromatic compound metabolic process; GO:0001522 pseudouridine synthesis; GO:1901360 organic cyclic compound metabolic process; GO:0006807 nitrogen compound metabolic process; GO:0044238 primary metabolic process; GO:0009451 RNA modification; GO:0044237 cellular metabolic process; GO:0071704 organic substance metabolic process; GO:0016070 RNA metabolic process; GO:0008152 metab…		GO:0097159 organic cyclic compound binding; GO:1901363 heterocyclic compound binding; GO:0003723 RNA binding; GO:0016853 isomerase activity; GO:0003824 catalytic activity; GO:0005488 binding; GO:0003676 nucleic acid binding; GO:0016866 intramolecular transferase activity; GO:0009982 pseudouridine synthase activity;				Pseudouridine synthase, catalytic domain; Pseudouridine synthase, RsuA/RluB/C/D/E/F;
Csa2G352400.1	Clathrin interactor EPSIN 1 OS=Arabidopsis thaliana GN=EPSIN1 PE=1 SV=1	66.471	nucleus				K12471	EPN; epsin	csv04144 Endocytosis - Cucumis sativus (cucumber);	ENTH domain; ENTH/VHS;
Csa6G495030.1		49.906	cytoplasm			GO:0016787 hydrolase activity; GO:0016811 hydrolase activity, acting on carbon-nitrogen (but not peptide) bonds, in linear amides; GO:0003824 catalytic activity; GO:0016810 hydrolase activity, acting on carbon-nitrogen (but not peptide) bonds;	K01455	E3.5.1.49; formamidase [EC:3.5.1.49]	csv00630 Glyoxylate and dicarboxylate metabolism - Cucumis sativus (cucumber); csv00910 Nitrogen metabolism - Cucumis sativus (cucumber); csv00460 Cyanoamino acid metabolism - Cucumis sativus (cucumber); csv01200 Carbon metabolism - Cucumis sativus (cucumber);
Csa5G150440.1		25.626	chloroplast				K07020			Alpha/beta hydrolase fold-5; Alpha/Beta hydrolase fold;
Csa7G291690.1	Subtilisin-like protease SBT3.6 OS=Arabidopsis thaliana GN=SBT3.6 PE=2 SV=1	13.875	chloroplast							Peptidase S8 propeptide/proteinase inhibitor I9;
Csa3G893350.1	Phosphoglycerate mutase-like protein 1 OS=Arabidopsis thaliana GN=At5g64460 PE=2 SV=1	32.46	cytoplasm
Csa5G165820.1	Putative disease resistance protein At4g19050 OS=Arabidopsis thaliana GN=At4g19050 PE=3 SV=2	122.87	nucleus			GO:0005515 protein binding; GO:0005488 binding;				Leucine-rich repeat domain, L domain-like;
Csa6G422830.1	Isoform 2 of Serine/threonine-protein phosphatase 5 OS=Solanum lycopersicum GN=PP5	54.813	cytoskeleton			GO:0016787 hydrolase activity; GO:0005515 protein binding; GO:0003824 catalytic activity; GO:0005488 binding;	K04460			Metallo-dependent phosphatase-like; Calcineurin-like phosphoesterase domain, ApaH type; Tetratricopeptide-like helical domain; PPP domain; Tetratricopeptide repeat-containing domain; Serine/threonine-specific protein phosphatase/bis(5-nucleosyl)-tetraphosphatase;
Csa3G200180.1	Pollen-specific leucine-rich repeat extensin-like protein 3 OS=Arabidopsis thaliana GN=PEX3 PE=2 SV=1	50.359	extracellular							Leucine-rich repeat domain, L domain-like;
Csa2G327510.1	Isoform 2 of Acyl-CoA-binding domain-containing protein 4 OS=Arabidopsis thaliana GN=ACBP4	56.113	cytoplasm			GO:0005515 protein binding; GO:0005488 binding;				Galactose oxidase/kelch, beta-propeller; Kelch-type beta propeller;
Csa4G674740.1		46.99	nucleus
Csa3G823100.1	Folylpolyglutamate synthase OS=Arabidopsis thaliana GN=FPGS2 PE=1 SV=1	61.975	vacuolar membrane	GO:0051188 cofactor biosynthetic process; GO:0042559 pteridine-containing compound biosynthetic process; GO:0006725 cellular aromatic compound metabolic process; GO:0016053 organic acid biosynthetic process; GO:0044699 single-organism process; GO:0042398 cellular modified amino acid biosynthetic process; GO:0009058 biosynthetic process; GO:1901566 organonitrogen compound biosynthetic process; GO:…		GO:0005524 ATP binding; GO:1901265 nucleoside phosphate binding; GO:0001882 nucleoside binding; GO:0043167 ion binding; GO:0016874 ligase activity; GO:0000166 nucleotide binding; GO:0016881 acid-amino acid ligase activity; GO:0016879 ligase activity, forming carbon-nitrogen bonds; GO:0097159 organic cyclic compound binding; GO:1901363 heterocyclic compound binding; GO:0032549 ribonucleoside bindi…	K01930	FPGS; folylpolyglutamate synthase [EC:6.3.2.17]	csv00790 Folate biosynthesis - Cucumis sativus (cucumber); csv01100 Metabolic pathways - Cucumis sativus (cucumber);	Mur ligase, central; Mur ligase, C-terminal;
Csa1G042960.1	NF-X1-type zinc finger protein NFXL1 OS=Arabidopsis thaliana GN=NFXL1 PE=1 SV=1	120.68	nucleus	GO:0050794 regulation of cellular process; GO:0010468 regulation of gene expression; GO:0006355 regulation of transcription, DNA-templated; GO:0031326 regulation of cellular biosynthetic process; GO:0080090 regulation of primary metabolic process; GO:0060255 regulation of macromolecule metabolic process; GO:0019219 regulation of nucleobase-containing compound metabolic process; GO:0010556 regulat…	GO:0043226 organelle; GO:0043231 intracellular membrane-bounded organelle; GO:0043229 intracellular organelle; GO:0005634 nucleus; GO:0044464 cell part; GO:0005622 intracellular; GO:0044424 intracellular part; GO:0043227 membrane-bounded organelle; GO:0005623 cell;	GO:1901265 nucleoside phosphate binding; GO:0043167 ion binding; GO:0005515 protein binding; GO:0000166 nucleotide binding; GO:0008270 zinc ion binding; GO:0003700 transcription factor activity, sequence-specific DNA binding; GO:1901363 heterocyclic compound binding; GO:0097159 organic cyclic compound binding; GO:0046914 transition metal ion binding; GO:0005488 binding; GO:0001071 nucleic acid bi…	K12236			Zinc finger, NF-X1-type; Zinc finger, RING-type; Nucleotide-binding alpha-beta plait domain; R3H domain; Zinc finger, PHD-finger;
Csa4G664500.1	Cinnamoyl-CoA reductase 2 OS=Arabidopsis thaliana GN=CCR2 PE=1 SV=1	35.463	chloroplast			GO:0048037 cofactor binding; GO:0003824 catalytic activity; GO:0005488 binding; GO:0050662 coenzyme binding;				NAD-dependent epimerase/dehydratase; NAD(P)-binding domain;
Csa5G161940.1	L-lactate dehydrogenase OS=Zea mays PE=2 SV=1	18.772	chloroplast	GO:0008152 metabolic process; GO:0055114 oxidation-reduction process; GO:0044710 single-organism metabolic process; GO:0044281 small molecule metabolic process; GO:0044763 single-organism cellular process; GO:0019752 carboxylic acid metabolic process; GO:0044699 single-organism process; GO:0006082 organic acid metabolic process; GO:0044237 cellular metabolic process; GO:0009987 cellular process; …		GO:0016614 oxidoreductase activity, acting on CH-OH group of donors; GO:0016616 oxidoreductase activity, acting on the CH-OH group of donors, NAD or NADP as acceptor; GO:0003824 catalytic activity; GO:0016491 oxidoreductase activity;				NAD(P)-binding domain; Lactate/malate dehydrogenase, N-terminal;
Csa2G035520.1	Signal recognition particle 54 kDa protein 1 OS=Solanum lycopersicum PE=3 SV=1	68.069	chloroplast	GO:0046907 intracellular transport; GO:0072599 establishment of protein localization to endoplasmic reticulum; GO:0072594 establishment of protein localization to organelle; GO:0072657 protein localization to membrane; GO:0045047 protein targeting to ER; GO:0071702 organic substance transport; GO:0006613 cotranslational protein targeting to membrane; GO:0015031 protein transport; GO:0051641 cellu…	GO:0043229 intracellular organelle; GO:0016020 membrane; GO:0005783 endoplasmic reticulum; GO:0042175 nuclear outer membrane-endoplasmic reticulum membrane network; GO:0030867 rough endoplasmic reticulum membrane; GO:0098588 bounding membrane of organelle; GO:0031090 organelle membrane; GO:0005791 rough endoplasmic reticulum; GO:0098796 membrane protein complex; GO:0005737 cytoplasm; GO:0044446 i…	GO:1901265 nucleoside phosphate binding; GO:0044877 macromolecular complex binding; GO:0001882 nucleoside binding; GO:0043167 ion binding; GO:0016817 hydrolase activity, acting on acid anhydrides; GO:0016787 hydrolase activity; GO:0000166 nucleotide binding; GO:0017111 nucleoside-triphosphatase activity; GO:0097159 organic cyclic compound binding; GO:1901363 heterocyclic compound binding; GO:0032…	K13431	SRPR; signal recognition particle receptor subunit alpha	csv03060 Protein export - Cucumis sativus (cucumber);	AAA+ ATPase domain; Signal recognition particle receptor, alpha subunit, N-terminal; Signal recognition particle, SRP54 subunit, helical bundle; P-loop containing nucleoside triphosphate hydrolase; Signal recognition particle, SRP54 subunit, GTPase domain; Longin-like domain;
Csa4G308590.1	Clathrin light chain 2 OS=Arabidopsis thaliana GN=CLC2 PE=1 SV=1	31.852	nucleus	GO:0045184 establishment of protein localization; GO:0006810 transport; GO:0046907 intracellular transport; GO:0070727 cellular macromolecule localization; GO:0051649 establishment of localization in cell; GO:0016192 vesicle-mediated transport; GO:0006886 intracellular protein transport; GO:0071702 organic substance transport; GO:0008104 protein localization; GO:0033036 macromolecule localization…	GO:0030658 transport vesicle membrane; GO:0016020 membrane; GO:0030130 clathrin coat of trans-Golgi network vesicle; GO:0031410 cytoplasmic vesicle; GO:0031090 organelle membrane; GO:0098796 membrane protein complex; GO:0071944 cell periphery; GO:0031982 vesicle; GO:0030660 Golgi-associated vesicle membrane; GO:0005737 cytoplasm; GO:0044433 cytoplasmic vesicle part; GO:0032991 macromolecular comp…	GO:0005198 structural molecule activity;
Csa3G731200.1	Rhodanese-like domain-containing protein 10 OS=Arabidopsis thaliana GN=STR10 PE=2 SV=1	24.18	chloroplast							Rhodanese-like domain;
Csa2G250940.1		52.569	chloroplast	GO:0008152 metabolic process; GO:0005975 carbohydrate metabolic process; GO:0044238 primary metabolic process; GO:0071704 organic substance metabolic process;		GO:0016773 phosphotransferase activity, alcohol group as acceptor; GO:0003824 catalytic activity; GO:0016740 transferase activity; GO:0016772 transferase activity, transferring phosphorus-containing groups;				Carbohydrate kinase, FGGY, N-terminal; Carbohydrate kinase, FGGY, C-terminal;
Csa1G498810.1	Phenolic glucoside malonyltransferase 2 OS=Arabidopsis thaliana GN=PMAT2 PE=1 SV=1	50.528	chloroplast			GO:0016746 transferase activity, transferring acyl groups; GO:0016747 transferase activity, transferring acyl groups other than amino-acyl groups; GO:0003824 catalytic activity; GO:0016740 transferase activity;				Chloramphenicol acetyltransferase-like domain;
Csa6G238140.1	DUF21 domain-containing protein At4g14240 OS=Arabidopsis thaliana GN=CBSDUF1 PE=1 SV=1	54.034	plasma membrane				K16302			Domain of unknown function DUF21; CBS domain;
Csa3G122480.1	Actin-depolymerizing factor 10 OS=Arabidopsis thaliana GN=ADF10 PE=2 SV=1	16.082	chloroplast	GO:0051261 protein depolymerization; GO:0016043 cellular component organization; GO:0071822 protein complex subunit organization; GO:0044763 single-organism cellular process; GO:0032984 macromolecular complex disassembly; GO:0007015 actin filament organization; GO:0008154 actin polymerization or depolymerization; GO:0044699 single-organism process; GO:0030042 actin filament depolymerization; GO:0…	GO:0043226 organelle; GO:0005856 cytoskeleton; GO:0043229 intracellular organelle; GO:0043232 intracellular non-membrane-bounded organelle; GO:0044464 cell part; GO:0005622 intracellular; GO:0044424 intracellular part; GO:0005623 cell; GO:0015629 actin cytoskeleton; GO:0043228 non-membrane-bounded organelle;	GO:0003779 actin binding; GO:0005515 protein binding; GO:0008092 cytoskeletal protein binding; GO:0005488 binding;	K05765			ADF-H/Gelsolin-like domain; Actin-depolymerising factor homology domain;
Csa5G182060.2	UDP-glucuronic acid decarboxylase 6 OS=Arabidopsis thaliana GN=UXS6 PE=2 SV=1	38.744	chloroplast				K08678	UXS1; UDP-glucuronate decarboxylase [EC:4.1.1.35]	csv00520 Amino sugar and nucleotide sugar metabolism - Cucumis sativus (cucumber); csv01100 Metabolic pathways - Cucumis sativus (cucumber);	NAD(P)-binding domain;
Csa4G192090.1		35.432	chloroplast	GO:0044699 single-organism process; GO:0008152 metabolic process; GO:0055114 oxidation-reduction process; GO:0044710 single-organism metabolic process;		GO:0097159 organic cyclic compound binding; GO:1901363 heterocyclic compound binding; GO:0097367 carbohydrate derivative binding; GO:1901265 nucleoside phosphate binding; GO:0003824 catalytic activity; GO:0032553 ribonucleotide binding; GO:0005488 binding; GO:0043167 ion binding; GO:0043168 anion binding; GO:0000166 nucleotide binding; GO:0010181 FMN binding; GO:0048037 cofactor binding; GO:00164…				Domain of unknown function DUF2470; FMN-binding split barrel;
Csa3G769110.1	"Serine acetyltransferase 1, chloroplastic OS=Arabidopsis thaliana GN=SAT1 PE=1 SV=2"	36.567	chloroplast	GO:0000097 sulfur amino acid biosynthetic process; GO:0016053 organic acid biosynthetic process; GO:0044699 single-organism process; GO:0009058 biosynthetic process; GO:1901566 organonitrogen compound biosynthetic process; GO:0044237 cellular metabolic process; GO:0044272 sulfur compound biosynthetic process; GO:0000096 sulfur amino acid metabolic process; GO:0071704 organic substance metabolic p…	GO:0044424 intracellular part; GO:0005623 cell; GO:0044464 cell part; GO:0005622 intracellular; GO:0005737 cytoplasm;	GO:0016746 transferase activity, transferring acyl groups; GO:0009001 serine O-acetyltransferase activity; GO:0003824 catalytic activity; GO:0016412 serine O-acyltransferase activity; GO:0016413 O-acetyltransferase activity; GO:0016740 transferase activity; GO:0016747 transferase activity, transferring acyl groups other than amino-acyl groups; GO:0016407 acetyltransferase activity; GO:0008374 O-a…	K00640	cysE; serine O-acetyltransferase [EC:2.3.1.30]	csv01110 Biosynthesis of secondary metabolites - Cucumis sativus (cucumber); csv00270 Cysteine and methionine metabolism - Cucumis sativus (cucumber); csv00920 Sulfur metabolism - Cucumis sativus (cucumber); csv01230 Biosynthesis of amino acids - Cucumis sativus (cucumber); csv01200 Carbon metabolism - Cucumis sativus (cucumber); csv01100 Metabolic pathways - Cucumis sativus (cucumber);	Trimeric LpxA-like; Serine acetyltransferase, N-terminal;
Csa7G230970.1		57.634	nucleus
Csa3G842030.1	5-methyltetrahydropteroyltriglutamate--homocysteine methyltransferase OS=Mesembryanthemum crystallinum GN=METE PE=2 SV=1	84.653	cytoplasm	GO:0000097 sulfur amino acid biosynthetic process; GO:0016053 organic acid biosynthetic process; GO:0009066 aspartate family amino acid metabolic process; GO:0044699 single-organism process; GO:0009058 biosynthetic process; GO:1901566 organonitrogen compound biosynthetic process; GO:0044237 cellular metabolic process; GO:0000096 sulfur amino acid metabolic process; GO:0044272 sulfur compound bios…		GO:0042085 5-methyltetrahydropteroyltri-L-glutamate-dependent methyltransferase activity; GO:0008168 methyltransferase activity; GO:0046914 transition metal ion binding; GO:0003824 catalytic activity; GO:0005488 binding; GO:0008172 S-methyltransferase activity; GO:0043167 ion binding; GO:0016741 transferase activity, transferring one-carbon groups; GO:0046872 metal ion binding; GO:0043169 cation …	K00549	metE; 5-methyltetrahydropteroyltriglutamate--homocysteine methyltransferase [EC:2.1.1.14]	csv01110 Biosynthesis of secondary metabolites - Cucumis sativus (cucumber); csv00270 Cysteine and methionine metabolism - Cucumis sativus (cucumber); csv00450 Selenocompound metabolism - Cucumis sativus (cucumber); csv01230 Biosynthesis of amino acids - Cucumis sativus (cucumber); csv01100 Metabolic pathways - Cucumis sativus (cucumber);	Cobalamin-independent methionine synthase MetE, N-terminal; Cobalamin-independent methionine synthase MetE, C-terminal/archaeal;
Csa6G151690.1		27.917	chloroplast	GO:0044267 cellular protein metabolic process; GO:0044238 primary metabolic process; GO:0006470 protein dephosphorylation; GO:0016311 dephosphorylation; GO:0044237 cellular metabolic process; GO:0006796 phosphate-containing compound metabolic process; GO:0071704 organic substance metabolic process; GO:0008152 metabolic process; GO:0006793 phosphorus metabolic process; GO:0044260 cellular macromol…		GO:0016787 hydrolase activity; GO:0004721 phosphoprotein phosphatase activity; GO:0004725 protein tyrosine phosphatase activity; GO:0003824 catalytic activity; GO:0042578 phosphoric ester hydrolase activity; GO:0016791 phosphatase activity; GO:0016788 hydrolase activity, acting on ester bonds;	K01104			Phosphotyrosine protein phosphatase I superfamily;
Csa5G623670.1	Annexin D4 OS=Arabidopsis thaliana GN=ANN4 PE=1 SV=1	36.537	cytoplasm			GO:0005544 calcium-dependent phospholipid binding; GO:0005488 binding; GO:0005543 phospholipid binding; GO:0043167 ion binding; GO:0008289 lipid binding; GO:0043169 cation binding; GO:0046872 metal ion binding; GO:0043168 anion binding; GO:0005509 calcium ion binding;	K17098
Csa5G466370.1	"Histidine biosynthesis bifunctional protein hisIE, chloroplastic OS=Arabidopsis thaliana GN=HISN2 PE=1 SV=1"	23.286	cytoplasm	GO:0006725 cellular aromatic compound metabolic process; GO:0016053 organic acid biosynthetic process; GO:0052803 imidazole-containing compound metabolic process; GO:0044699 single-organism process; GO:0009058 biosynthetic process; GO:0000105 histidine biosynthetic process; GO:1901566 organonitrogen compound biosynthetic process; GO:0044237 cellular metabolic process; GO:0071704 organic substance…		GO:0016814 hydrolase activity, acting on carbon-nitrogen (but not peptide) bonds, in cyclic amidines; GO:0016462 pyrophosphatase activity; GO:0003824 catalytic activity; GO:0004635 phosphoribosyl-AMP cyclohydrolase activity; GO:0004636 phosphoribosyl-ATP diphosphatase activity; GO:0016817 hydrolase activity, acting on acid anhydrides; GO:0016787 hydrolase activity; GO:0019238 cyclohydrolase activ…	K11755	hisIE; phosphoribosyl-ATP pyrophosphohydrolase / phosphoribosyl-AMP cyclohydrolase [EC:3.6.1.31 3.5.4.19]	csv01110 Biosynthesis of secondary metabolites - Cucumis sativus (cucumber); csv00340 Histidine metabolism - Cucumis sativus (cucumber); csv01230 Biosynthesis of amino acids - Cucumis sativus (cucumber); csv01100 Metabolic pathways - Cucumis sativus (cucumber);	Phosphoribosyl-AMP cyclohydrolase domain;
Csa3G687770.1	Notchless protein homolog OS=Arabidopsis thaliana GN=NLE1 PE=2 SV=1	66.256	cytoplasm			GO:0005515 protein binding; GO:0005488 binding;	K14855			WD40-repeat-containing domain; NLE; WD40/YVTN repeat-like-containing domain; G-protein, beta subunit;
Csa3G006720.1	26S proteasome non-ATPase regulatory subunit 13 homolog A OS=Arabidopsis thaliana GN=RPN9A PE=1 SV=1	44.39	cytoplasm			GO:0005515 protein binding; GO:0005488 binding;	K03039	PSMD13; 26S proteasome regulatory subunit N9	csv03050 Proteasome - Cucumis sativus (cucumber);	Proteasome component (PCI) domain; Winged helix-turn-helix DNA-binding domain;
Csa1G257930.1		13.63	chloroplast
Csa3G064190.2	Transcription initiation factor TFIID subunit 6 OS=Arabidopsis thaliana GN=TAF6 PE=1 SV=1	59.739	chloroplast	GO:0050794 regulation of cellular process; GO:0006725 cellular aromatic compound metabolic process; GO:0097659 nucleic acid-templated transcription; GO:0060255 regulation of macromolecule metabolic process; GO:0006352 DNA-templated transcription, initiation; GO:0019219 regulation of nucleobase-containing compound metabolic process; GO:0009058 biosynthetic process; GO:0044237 cellular metabolic pr…	GO:0043226 organelle; GO:0043231 intracellular membrane-bounded organelle; GO:0043229 intracellular organelle; GO:0005634 nucleus; GO:0044464 cell part; GO:0005622 intracellular; GO:0044424 intracellular part; GO:0043227 membrane-bounded organelle; GO:0005623 cell;	GO:0005515 protein binding; GO:0046982 protein heterodimerization activity; GO:0005488 binding; GO:0046983 protein dimerization activity;	K03131	TAF6; transcription initiation factor TFIID subunit 6	csv03022 Basal transcription factors - Cucumis sativus (cucumber);	TAF6, C-terminal HEAT repeat domain; Armadillo-like helical; Histone-fold; Armadillo-type fold; TATA box binding protein associated factor (TAF);
Csa3G099750.1		26.659	chloroplast
Csa4G053260.1	Cellulose synthase-like protein G3 OS=Arabidopsis thaliana GN=CSLG3 PE=2 SV=2	83.806	plasma membrane	GO:0016051 carbohydrate biosynthetic process; GO:0044711 single-organism biosynthetic process; GO:0006073 cellular glucan metabolic process; GO:0000271 polysaccharide biosynthetic process; GO:0030243 cellulose metabolic process; GO:0044042 glucan metabolic process; GO:0044763 single-organism cellular process; GO:0044699 single-organism process; GO:0033692 cellular polysaccharide biosynthetic proc…	GO:0016020 membrane;	GO:0016759 cellulose synthase activity; GO:0016758 transferase activity, transferring hexosyl groups; GO:0003824 catalytic activity; GO:0035251 UDP-glucosyltransferase activity; GO:0016760 cellulose synthase (UDP-forming) activity; GO:0008194 UDP-glycosyltransferase activity; GO:0046527 glucosyltransferase activity; GO:0016757 transferase activity, transferring glycosyl groups; GO:0016740 transfe…				Nucleotide-diphospho-sugar transferases;
Csa7G279240.3	Oligopeptide transporter 1 OS=Arabidopsis thaliana GN=OPT1 PE=2 SV=1	64.59	plasma membrane	GO:0006810 transport; GO:0055085 transmembrane transport; GO:0051179 localization; GO:0051234 establishment of localization;
Csa2G385080.1	"Dihydrolipoyllysine-residue acetyltransferase component 1 of pyruvate dehydrogenase complex, mitochondrial OS=Arabidopsis thaliana GN=LTA3 PE=1 SV=2"	67.032	chloroplast	GO:0008152 metabolic process;		GO:0016746 transferase activity, transferring acyl groups; GO:0003824 catalytic activity; GO:0016740 transferase activity;	K00627	DLAT; pyruvate dehydrogenase E2 component (dihydrolipoamide acetyltransferase) [EC:2.3.1.12]	csv01110 Biosynthesis of secondary metabolites - Cucumis sativus (cucumber); csv00020 Citrate cycle (TCA cycle) - Cucumis sativus (cucumber); csv01200 Carbon metabolism - Cucumis sativus (cucumber); csv00620 Pyruvate metabolism - Cucumis sativus (cucumber); csv01100 Metabolic pathways - Cucumis sativus (cucumber); csv00010 Glycolysis / Gluconeogenesis - Cucumis sativus (cucumber);	E3-binding domain; 2-oxoacid dehydrogenase acyltransferase, catalytic domain; Single hybrid motif; Biotin/lipoyl attachment; Chloramphenicol acetyltransferase-like domain;
Csa1G001500.1	Mediator of RNA polymerase II transcription subunit 30 OS=Arabidopsis thaliana GN=MED30 PE=1 SV=1	20.876	nucleus
Csa2G072440.1		29.813	cytoplasm
Csa7G071540.1		15.386	chloroplast			GO:0005515 protein binding; GO:0005488 binding;				SWIB/MDM2 domain; SWIB domain;
Csa5G162580.1	Aquaporin TIP2-3 OS=Arabidopsis thaliana GN=TIP2-3 PE=1 SV=1	25.094	vacuolar membrane	GO:0006810 transport; GO:0051179 localization; GO:0051234 establishment of localization;	GO:0016020 membrane;	GO:0005215 transporter activity;	K09873			Aquaporin-like;
Csa2G264560.1		36.06	cytoplasm	GO:0044699 single-organism process; GO:0008152 metabolic process; GO:0044238 primary metabolic process; GO:0044710 single-organism metabolic process; GO:0006629 lipid metabolic process; GO:0071704 organic substance metabolic process;		GO:0008081 phosphoric diester hydrolase activity; GO:0016787 hydrolase activity; GO:0003824 catalytic activity; GO:0042578 phosphoric ester hydrolase activity; GO:0016788 hydrolase activity, acting on ester bonds;				Phosphatidylinositol-specific phospholipase C, X domain; PLC-like phosphodiesterase, TIM beta/alpha-barrel domain;
Csa7G024680.1	"Alpha-1,3-mannosyl-glycoprotein 2-beta-N-acetylglucosaminyltransferase OS=Arabidopsis thaliana GN=GNTI PE=1 SV=1"	52.059	chloroplast	GO:0006486 protein glycosylation; GO:0043413 macromolecule glycosylation; GO:0009101 glycoprotein biosynthetic process; GO:0044763 single-organism cellular process; GO:0044267 cellular protein metabolic process; GO:0009100 glycoprotein metabolic process; GO:0044699 single-organism process; GO:0009058 biosynthetic process; GO:0044238 primary metabolic process; GO:0044237 cellular metabolic process…		GO:0008375 acetylglucosaminyltransferase activity; GO:0008194 UDP-glycosyltransferase activity; GO:0016757 transferase activity, transferring glycosyl groups; GO:0016758 transferase activity, transferring hexosyl groups; GO:0003824 catalytic activity; GO:0016740 transferase activity;	K00726	MGAT1; alpha-1,3-mannosyl-glycoprotein beta-1,2-N-acetylglucosaminyltransferase [EC:2.4.1.101]	csv00510 N-Glycan biosynthesis - Cucumis sativus (cucumber); csv01100 Metabolic pathways - Cucumis sativus (cucumber);	Nucleotide-diphospho-sugar transferases;
Csa1G423140.1	(DL)-glycerol-3-phosphatase 2 OS=Arabidopsis thaliana GN=GPP2 PE=1 SV=1	31.953	chloroplast	GO:0008152 metabolic process;		GO:0016787 hydrolase activity; GO:0003824 catalytic activity;	K17623			HAD-like domain;
Csa2G279240.1	U3 small nucleolar RNA-associated protein 18 homolog OS=Arabidopsis thaliana GN=At5g14050 PE=1 SV=1	62.782	nucleus			GO:0005515 protein binding; GO:0005488 binding;	K14553	UTP18; U3 small nucleolar RNA-associated protein 18	csv03008 Ribosome biogenesis in eukaryotes - Cucumis sativus (cucumber);	WD40-repeat-containing domain; WD40/YVTN repeat-like-containing domain;
Csa4G340510.1	"Probable glycerol-3-phosphate dehydrogenase [NAD(+)] 1, cytosolic OS=Oryza sativa subsp. japonica GN=Os01g0939600 PE=2 SV=1"	50.589	plasma membrane	GO:0046434 organophosphate catabolic process; GO:0055114 oxidation-reduction process; GO:0052646 alditol phosphate metabolic process; GO:0044699 single-organism process; GO:1901136 carbohydrate derivative catabolic process; GO:0006072 glycerol-3-phosphate metabolic process; GO:0005975 carbohydrate metabolic process; GO:0044238 primary metabolic process; GO:0044237 cellular metabolic process; GO:0…	GO:1902494 catalytic complex; GO:0044464 cell part; GO:0005622 intracellular; GO:1990204 oxidoreductase complex; GO:0005737 cytoplasm; GO:0032991 macromolecular complex; GO:0044424 intracellular part; GO:0009331 glycerol-3-phosphate dehydrogenase complex; GO:0005623 cell; GO:0044444 cytoplasmic part;	GO:0097159 organic cyclic compound binding; GO:1901363 heterocyclic compound binding; GO:0016614 oxidoreductase activity, acting on CH-OH group of donors; GO:0016616 oxidoreductase activity, acting on the CH-OH group of donors, NAD or NADP as acceptor; GO:1901265 nucleoside phosphate binding; GO:0051287 NAD binding; GO:0003824 catalytic activity; GO:0004367 glycerol-3-phosphate dehydrogenase [NAD…	K00006	GPD1; glycerol-3-phosphate dehydrogenase (NAD+) [EC:1.1.1.8]	csv01110 Biosynthesis of secondary metabolites - Cucumis sativus (cucumber); csv00564 Glycerophospholipid metabolism - Cucumis sativus (cucumber);	6-phosphogluconate dehydrogenase, domain 2; 6-phosphogluconate dehydrogenase C-terminal domain-like; NAD(P)-binding domain; Glycerol-3-phosphate dehydrogenase, NAD-dependent, C-terminal; Glycerol-3-phosphate dehydrogenase, NAD-dependent, N-terminal;
Csa6G116160.1	Tetraketide alpha-pyrone reductase 1 OS=Arabidopsis thaliana GN=TKPR1 PE=1 SV=1	36.568	cytoplasm			GO:0048037 cofactor binding; GO:0003824 catalytic activity; GO:0005488 binding; GO:0050662 coenzyme binding;				NAD-dependent epimerase/dehydratase; NAD(P)-binding domain;
Csa7G065140.1		21.272	cytoplasm			GO:0016787 hydrolase activity; GO:0003824 catalytic activity; GO:0042578 phosphoric ester hydrolase activity; GO:0016791 phosphatase activity; GO:0016788 hydrolase activity, acting on ester bonds;	K17619			HAD-superfamily phosphatase, subfamily IIIC; HAD-like domain;
Csa5G579570.1		85.833	chloroplast	GO:0006508 proteolysis; GO:0008152 metabolic process; GO:0043170 macromolecule metabolic process; GO:0019538 protein metabolic process; GO:0044238 primary metabolic process; GO:0071704 organic substance metabolic process;		GO:0004252 serine-type endopeptidase activity; GO:0004175 endopeptidase activity; GO:0008238 exopeptidase activity; GO:0008233 peptidase activity; GO:0003824 catalytic activity; GO:0017171 serine hydrolase activity; GO:0008236 serine-type peptidase activity; GO:0070011 peptidase activity, acting on L-amino acid peptides; GO:0016787 hydrolase activity; GO:0070008 serine-type exopeptidase activity;	K01354			Peptidase S9, prolyl oligopeptidase, catalytic domain; Alpha/Beta hydrolase fold; Peptidase S9A, N-terminal domain; Six-bladed beta-propeller, TolB-like;
Csa4G337260.1	"Protein RETICULATA-RELATED 3, chloroplastic OS=Arabidopsis thaliana GN=RER3 PE=1 SV=1"	39.075	chloroplast
Csa1G560750.1		40.552	cytoplasm
Csa7G162550.1	Zinc transporter 11 OS=Arabidopsis thaliana GN=ZIP11 PE=2 SV=1	35.895	vacuolar membrane	GO:0006810 transport; GO:0055085 transmembrane transport; GO:0006812 cation transport; GO:0030001 metal ion transport; GO:0006811 ion transport; GO:0051179 localization; GO:0051234 establishment of localization;	GO:0016020 membrane;	GO:0046873 metal ion transmembrane transporter activity; GO:0015075 ion transmembrane transporter activity; GO:0022892 substrate-specific transporter activity; GO:0022890 inorganic cation transmembrane transporter activity; GO:0008324 cation transmembrane transporter activity; GO:0022891 substrate-specific transmembrane transporter activity; GO:0005215 transporter activity; GO:0022857 transmembra…	K14709
Csa1G716250.1	Alpha-glucosidase OS=Spinacia oleracea PE=1 SV=1	102.77	chloroplast	GO:0008152 metabolic process; GO:0005975 carbohydrate metabolic process; GO:0044238 primary metabolic process; GO:0071704 organic substance metabolic process;		GO:0030246 carbohydrate binding; GO:0004553 hydrolase activity, hydrolyzing O-glycosyl compounds; GO:0016787 hydrolase activity; GO:0003824 catalytic activity; GO:0005488 binding; GO:0016798 hydrolase activity, acting on glycosyl bonds;	K01187	malZ; alpha-glucosidase [EC:3.2.1.20]	csv00052 Galactose metabolism - Cucumis sativus (cucumber); csv01100 Metabolic pathways - Cucumis sativus (cucumber); csv00500 Starch and sucrose metabolism - Cucumis sativus (cucumber);	Galactose mutarotase-like domain; Aldolase-type TIM barrel; Galactose mutarotase, N-terminal barrel; Glycoside hydrolase family 31, N-terminal domain; Glycoside hydrolase superfamily;
Csa7G189190.1	"Carbamoyl-phosphate synthase large chain, chloroplastic OS=Arabidopsis thaliana GN=CARB PE=1 SV=1"	130.4	chloroplast	GO:0006807 nitrogen compound metabolic process; GO:0008152 metabolic process;		GO:0005524 ATP binding; GO:1901265 nucleoside phosphate binding; GO:0001882 nucleoside binding; GO:0043167 ion binding; GO:0000166 nucleotide binding; GO:0097159 organic cyclic compound binding; GO:1901363 heterocyclic compound binding; GO:0032549 ribonucleoside binding; GO:0097367 carbohydrate derivative binding; GO:0003824 catalytic activity; GO:0032553 ribonucleotide binding; GO:0005488 bindin…	K01955	carB; carbamoyl-phosphate synthase large subunit [EC:6.3.5.5]	csv00240 Pyrimidine metabolism - Cucumis sativus (cucumber); csv00250 Alanine, aspartate and glutamate metabolism - Cucumis sativus (cucumber); csv01100 Metabolic pathways - Cucumis sativus (cucumber);	Carbamoyl-phosphate synthetase large subunit-like, ATP-binding domain; Carbamoyl-phosphate synthase large chain, methylglyoxal synthase-like domain; Methylglyoxal synthase-like domain; ATP-grasp fold, subdomain 1; Pre-ATP-grasp domain; Carbamoyl-phosphate synthetase, large subunit oligomerisation domain; ATP-grasp fold; Carbamoyl-phosphate synthase large subunit, CPSase domain; ATP-grasp fold, su…
Csa5G524790.1		13.736	nucleus				K11877
Csa5G532450.1	"50S ribosomal protein L15, chloroplastic OS=Arabidopsis thaliana GN=RPL15 PE=1 SV=2"	31.145	chloroplast	GO:0006518 peptide metabolic process; GO:0043043 peptide biosynthetic process; GO:0044267 cellular protein metabolic process; GO:0006807 nitrogen compound metabolic process; GO:0009058 biosynthetic process; GO:0043603 cellular amide metabolic process; GO:0044238 primary metabolic process; GO:1901566 organonitrogen compound biosynthetic process; GO:1901576 organic substance biosynthetic process; G…	GO:0043229 intracellular organelle; GO:0005840 ribosome; GO:0043232 intracellular non-membrane-bounded organelle; GO:0005737 cytoplasm; GO:0044446 intracellular organelle part; GO:0032991 macromolecular complex; GO:0044424 intracellular part; GO:0005623 cell; GO:0044422 organelle part; GO:0043228 non-membrane-bounded organelle; GO:0043226 organelle; GO:0015934 large ribosomal subunit; GO:0044464 …	GO:0003735 structural constituent of ribosome; GO:0005198 structural molecule activity;	K02876	RP-L15; large subunit ribosomal protein L15	csv03010 Ribosome - Cucumis sativus (cucumber);	Ribosomal protein L18e/L15P;
Csa3G881730.1	Cytoplasmic 60S subunit biogenesis factor REI1 homolog 1 OS=Arabidopsis thaliana GN=REIL1 PE=1 SV=1	44.855	nucleus			GO:0097159 organic cyclic compound binding; GO:1901363 heterocyclic compound binding; GO:0046914 transition metal ion binding; GO:0005488 binding; GO:0003676 nucleic acid binding; GO:0043167 ion binding; GO:0043169 cation binding; GO:0046872 metal ion binding; GO:0008270 zinc ion binding;	K14816			Zinc finger, C2H2-like; Zinc finger, U1-type; Zinc finger, C2H2;
Csa2G036660.1	Putative GDP-L-fucose synthase 2 OS=Arabidopsis thaliana GN=GER2 PE=1 SV=1	35.918	cytoplasm	GO:0009226 nucleotide-sugar biosynthetic process; GO:0018130 heterocycle biosynthetic process; GO:0006725 cellular aromatic compound metabolic process; GO:0034654 nucleobase-containing compound biosynthetic process; GO:1901360 organic cyclic compound metabolic process; GO:0006807 nitrogen compound metabolic process; GO:0009058 biosynthetic process; GO:0044238 primary metabolic process; GO:0044237…		GO:0048037 cofactor binding; GO:0003824 catalytic activity; GO:0005488 binding; GO:0050662 coenzyme binding; GO:0016491 oxidoreductase activity;	K02377	TSTA3; GDP-L-fucose synthase [EC:1.1.1.271]	csv00520 Amino sugar and nucleotide sugar metabolism - Cucumis sativus (cucumber); csv00051 Fructose and mannose metabolism - Cucumis sativus (cucumber); csv01100 Metabolic pathways - Cucumis sativus (cucumber);	NAD-dependent epimerase/dehydratase; NAD(P)-binding domain;
Csa5G161920.1	L-lactate dehydrogenase A OS=Hordeum vulgare PE=1 SV=1	45.156	Golgi apparatus	GO:0008152 metabolic process; GO:0055114 oxidation-reduction process; GO:0044710 single-organism metabolic process; GO:0044281 small molecule metabolic process; GO:0044763 single-organism cellular process; GO:0019752 carboxylic acid metabolic process; GO:0044699 single-organism process; GO:0005975 carbohydrate metabolic process; GO:0044238 primary metabolic process; GO:0006082 organic acid metabo…	GO:0044424 intracellular part; GO:0005623 cell; GO:0044464 cell part; GO:0005622 intracellular; GO:0005737 cytoplasm;	GO:0016614 oxidoreductase activity, acting on CH-OH group of donors; GO:0004457 lactate dehydrogenase activity; GO:0016616 oxidoreductase activity, acting on the CH-OH group of donors, NAD or NADP as acceptor; GO:0004459 L-lactate dehydrogenase activity; GO:0003824 catalytic activity; GO:0016491 oxidoreductase activity;	K00016	LDH; L-lactate dehydrogenase [EC:1.1.1.27]	csv01110 Biosynthesis of secondary metabolites - Cucumis sativus (cucumber); csv00640 Propanoate metabolism - Cucumis sativus (cucumber); csv00270 Cysteine and methionine metabolism - Cucumis sativus (cucumber); csv00620 Pyruvate metabolism - Cucumis sativus (cucumber); csv01100 Metabolic pathways - Cucumis sativus (cucumber); csv00010 Glycolysis / Gluconeogenesis - Cucumis sativus (cucumber);	Lactate/malate dehydrogenase, C-terminal; NAD(P)-binding domain; Lactate/malate dehydrogenase, N-terminal; Lactate dehydrogenase/glycoside hydrolase, family 4, C-terminal;
Csa3G184080.2	Protein SGT1 homolog OS=Oryza sativa subsp. japonica GN=SGT1 PE=1 SV=1	32.521	cytoskeleton			GO:0005515 protein binding; GO:0005488 binding;				CS domain; Tetratricopeptide-like helical domain; Tetratricopeptide repeat-containing domain; HSP20-like chaperone;
Csa3G171860.1	MLP-like protein 31 OS=Arabidopsis thaliana GN=MLP31 PE=2 SV=2	17.753	cytoplasm	GO:0006952 defense response; GO:0050896 response to stimulus; GO:0006950 response to stress; GO:0009607 response to biotic stimulus;						START-like domain; Bet v I/Major latex protein;
Csa7G024030.1	SEC1 family transport protein SLY1 OS=Arabidopsis thaliana GN=SLY1 PE=1 SV=1	68.919	chloroplast	GO:0006904 vesicle docking involved in exocytosis; GO:0016192 vesicle-mediated transport; GO:0044763 single-organism cellular process; GO:0044699 single-organism process; GO:0048278 vesicle docking; GO:0022406 membrane docking; GO:0051234 establishment of localization; GO:0006810 transport; GO:1902578 single-organism localization; GO:0032940 secretion by cell; GO:0051179 localization; GO:0009987 …			K19998			Sec1-like, domain 2;
Csa3G222800.1	"Ferredoxin-2, chloroplastic OS=Arabidopsis thaliana GN=FD2 PE=1 SV=1"	15.687	chloroplast	GO:0008152 metabolic process; GO:0006091 generation of precursor metabolites and energy; GO:0044710 single-organism metabolic process; GO:0055114 oxidation-reduction process; GO:0044763 single-organism cellular process; GO:0022900 electron transport chain; GO:0044699 single-organism process; GO:0044237 cellular metabolic process; GO:0009987 cellular process;		GO:0009055 electron carrier activity; GO:0051537 2 iron, 2 sulfur cluster binding; GO:0005488 binding; GO:0051536 iron-sulfur cluster binding; GO:0051540 metal cluster binding;	K02639	petF; ferredoxin	csv00195 Photosynthesis - Cucumis sativus (cucumber);	2Fe-2S ferredoxin-type iron-sulfur binding domain; Beta-grasp domain;
Csa6G485140.1		17.378	chloroplast
Csa5G346550.1	"Isocitrate dehydrogenase [NADP], chloroplastic (Fragment) OS=Medicago sativa PE=2 SV=1"	44.123	cytoskeleton	GO:0072350 tricarboxylic acid metabolic process; GO:0008152 metabolic process; GO:0055114 oxidation-reduction process; GO:0044710 single-organism metabolic process; GO:0044281 small molecule metabolic process; GO:0044763 single-organism cellular process; GO:0019752 carboxylic acid metabolic process; GO:0044699 single-organism process; GO:0006102 isocitrate metabolic process; GO:0006082 organic ac…		GO:0004450 isocitrate dehydrogenase (NADP+) activity; GO:0016614 oxidoreductase activity, acting on CH-OH group of donors; GO:0004448 isocitrate dehydrogenase activity; GO:0016616 oxidoreductase activity, acting on the CH-OH group of donors, NAD or NADP as acceptor; GO:0003824 catalytic activity; GO:0016491 oxidoreductase activity;	K00031	IDH1; isocitrate dehydrogenase [EC:1.1.1.42]	csv01110 Biosynthesis of secondary metabolites - Cucumis sativus (cucumber); csv00020 Citrate cycle (TCA cycle) - Cucumis sativus (cucumber); csv04146 Peroxisome - Cucumis sativus (cucumber); csv01210 2-Oxocarboxylic acid metabolism - Cucumis sativus (cucumber); csv00480 Glutathione metabolism - Cucumis sativus (cucumber); csv01230 Biosynthesis of amino acids - Cucumis sativus (cucumber); csv0120…	Isopropylmalate dehydrogenase-like domain;
Csa7G447910.1	Exocyst complex component EXO84B OS=Arabidopsis thaliana GN=EXO84B PE=1 SV=1	84.379	chloroplast				K19986			Exocyst component Exo84, C-terminal; Cullin repeat-like-containing domain;
Csa7G435520.1	Aromatic aminotransferase ISS1 OS=Arabidopsis thaliana GN=ISS1 PE=1 SV=1	43.822	chloroplast	GO:0009058 biosynthetic process; GO:0008152 metabolic process;		GO:0097159 organic cyclic compound binding; GO:1901363 heterocyclic compound binding; GO:0003824 catalytic activity; GO:0005488 binding; GO:0043167 ion binding; GO:0043168 anion binding; GO:0048037 cofactor binding; GO:0030170 pyridoxal phosphate binding;				Pyridoxal phosphate-dependent transferase; Aminotransferase, class I/classII; Pyridoxal phosphate-dependent transferase, major region, subdomain 2; Pyridoxal phosphate-dependent transferase, major region, subdomain 1;
Csa3G238190.1	Protein phosphatase 2C 57 OS=Arabidopsis thaliana GN=PPH1 PE=1 SV=2	42.371	chloroplast,mitochondria			GO:0043169 cation binding; GO:0003824 catalytic activity; GO:0005488 binding; GO:0043167 ion binding;				PPM-type phosphatase domain;
Csa6G104100.1	Protein STABILIZED1 OS=Arabidopsis thaliana GN=STA1 PE=1 SV=1	114.44	chloroplast	GO:0006396 RNA processing; GO:0006725 cellular aromatic compound metabolic process; GO:1901360 organic cyclic compound metabolic process; GO:0006807 nitrogen compound metabolic process; GO:0044238 primary metabolic process; GO:0044237 cellular metabolic process; GO:0071704 organic substance metabolic process; GO:0006397 mRNA processing; GO:0016070 RNA metabolic process; GO:0000398 mRNA splicing, …	GO:0043226 organelle; GO:0043231 intracellular membrane-bounded organelle; GO:0043229 intracellular organelle; GO:0005634 nucleus; GO:0044464 cell part; GO:0005622 intracellular; GO:0044424 intracellular part; GO:0043227 membrane-bounded organelle; GO:0005623 cell;	GO:0005515 protein binding; GO:0005488 binding;	K12855	PRPF6; pre-mRNA-processing factor 6	csv03040 Spliceosome - Cucumis sativus (cucumber);	PRP1 splicing factor, N-terminal; Tetratricopeptide-like helical domain; Ubiquitin-related domain; Ubiquitin domain; Tetratricopeptide repeat-containing domain;
Csa6G504630.1	Purple acid phosphatase 10 OS=Arabidopsis thaliana GN=PAP10 PE=2 SV=1	53.324	chloroplast			GO:0003993 acid phosphatase activity; GO:0042578 phosphoric ester hydrolase activity; GO:0003824 catalytic activity; GO:0016791 phosphatase activity; GO:0005488 binding; GO:0016788 hydrolase activity, acting on ester bonds; GO:0043167 ion binding; GO:0043169 cation binding; GO:0046872 metal ion binding; GO:0016787 hydrolase activity;	K22390			Metallo-dependent phosphatase-like; Purple acid phosphatase, N-terminal; Calcineurin-like phosphoesterase domain, ApaH type; Iron/zinc purple acid phosphatase-like C-terminal domain; Purple acid phosphatase-like, N-terminal;
Csa2G171940.1	(S)-tetrahydroprotoberberine N-methyltransferase OS=Eschscholzia californica PE=1 SV=1	97.922	plasma membrane	GO:0044699 single-organism process; GO:0008152 metabolic process; GO:0055114 oxidation-reduction process; GO:0044710 single-organism metabolic process;		GO:0003824 catalytic activity; GO:0016491 oxidoreductase activity;	K00574			Amine oxidase; S-adenosyl-L-methionine-dependent methyltransferase; FAD/NAD(P)-binding domain;
Csa1G132160.1	"Pheophorbide a oxygenase, chloroplastic OS=Arabidopsis thaliana GN=PAO PE=1 SV=1"	58.578	vacuolar membrane	GO:0044699 single-organism process; GO:0008152 metabolic process; GO:0055114 oxidation-reduction process; GO:0044710 single-organism metabolic process;		GO:0051537 2 iron, 2 sulfur cluster binding; GO:0010277 chlorophyllide a oxygenase [overall] activity; GO:0016701 oxidoreductase activity, acting on single donors with incorporation of molecular oxygen; GO:0016703 oxidoreductase activity, acting on single donors with incorporation of molecular oxygen, incorporation of one atom of oxygen (internal monooxygenases or internal mixed function oxidases…	K13071	PAO; pheophorbide a oxygenase [EC:1.14.15.17]	csv01110 Biosynthesis of secondary metabolites - Cucumis sativus (cucumber); csv00860 Porphyrin and chlorophyll metabolism - Cucumis sativus (cucumber);	Rieske [2Fe-2S] iron-sulphur domain; Pheophorbide a oxygenase;
Csa7G041880.1	Isoform 2 of Chromatin remodeling protein EBS OS=Arabidopsis thaliana GN=EBS	24.8	nucleus			GO:0046914 transition metal ion binding; GO:0005488 binding; GO:0043167 ion binding; GO:0046872 metal ion binding; GO:0043169 cation binding; GO:0005515 protein binding; GO:0003682 chromatin binding; GO:0008270 zinc ion binding;				Zinc finger, RING/FYVE/PHD-type; Zinc finger, PHD-type; Bromo adjacent homology (BAH) domain; Zinc finger, FYVE/PHD-type; Zinc finger, PHD-finger;
Csa5G092900.1	65-kDa microtubule-associated protein 6 OS=Arabidopsis thaliana GN=MAP65-6 PE=1 SV=1	68.257	cytoplasm				K16732
Csa1G025200.1		23.243	plasma membrane
Csa7G281380.1	Glutelin type-D 1 OS=Oryza sativa subsp. japonica GN=GLUD1 PE=2 SV=1	38.301	cytoplasm			GO:0045735 nutrient reservoir activity;				RmlC-like cupin domain; Cupin 1; RmlC-like jelly roll fold;
Csa6G499090.1	Mitochondrial uncoupling protein 5 OS=Arabidopsis thaliana GN=PUMP5 PE=2 SV=1	34.232	cytoplasm	GO:0006810 transport; GO:0051179 localization; GO:0006839 mitochondrial transport; GO:0051234 establishment of localization;	GO:0016020 membrane; GO:0043229 intracellular organelle; GO:0044429 mitochondrial part; GO:0031090 organelle membrane; GO:0005737 cytoplasm; GO:0044446 intracellular organelle part; GO:0031967 organelle envelope; GO:0044424 intracellular part; GO:0005623 cell; GO:0044422 organelle part; GO:0005739 mitochondrion; GO:0005740 mitochondrial envelope; GO:0043231 intracellular membrane-bounded organell…		K15104			Mitochondrial carrier domain;
Csa7G397560.1	60S ribosomal protein L22-2 OS=Arabidopsis thaliana GN=RPL22B PE=2 SV=1	14.187	cytoplasm	GO:0006518 peptide metabolic process; GO:0043043 peptide biosynthetic process; GO:0044267 cellular protein metabolic process; GO:0006807 nitrogen compound metabolic process; GO:0009058 biosynthetic process; GO:0043603 cellular amide metabolic process; GO:0044238 primary metabolic process; GO:1901566 organonitrogen compound biosynthetic process; GO:1901576 organic substance biosynthetic process; G…	GO:0005840 ribosome; GO:0043226 organelle; GO:0043229 intracellular organelle; GO:0043232 intracellular non-membrane-bounded organelle; GO:0044464 cell part; GO:0005622 intracellular; GO:0005737 cytoplasm; GO:0032991 macromolecular complex; GO:0044424 intracellular part; GO:1990904 ribonucleoprotein complex; GO:0005623 cell; GO:0030529 intracellular ribonucleoprotein complex; GO:0044444 cytoplasm…	GO:0003735 structural constituent of ribosome; GO:0005198 structural molecule activity;	K02891	RP-L22e; large subunit ribosomal protein L22e	csv03010 Ribosome - Cucumis sativus (cucumber);
Csa7G234670.1		49.118	plasma membrane
Csa2G370530.1	"Mechanosensitive ion channel protein 3, chloroplastic OS=Arabidopsis thaliana GN=MSL3 PE=1 SV=1"	76.989	chloroplast	GO:0006810 transport; GO:0055085 transmembrane transport; GO:0051179 localization; GO:0051234 establishment of localization;	GO:0016020 membrane;		K22047			LSM domain;
Csa4G329560.1		13.094	nucleus
Csa3G769670.1	"DUF21 domain-containing protein At1g55930, chloroplastic OS=Arabidopsis thaliana GN=CBSDUFCH2 PE=2 SV=2"	57.374	cytoplasm	GO:0044699 single-organism process; GO:0008152 metabolic process; GO:0055114 oxidation-reduction process; GO:0044710 single-organism metabolic process;		GO:0097159 organic cyclic compound binding; GO:1901363 heterocyclic compound binding; GO:0016614 oxidoreductase activity, acting on CH-OH group of donors; GO:1901265 nucleoside phosphate binding; GO:0050660 flavin adenine dinucleotide binding; GO:0003824 catalytic activity; GO:0005488 binding; GO:0043167 ion binding; GO:0043168 anion binding; GO:0000166 nucleotide binding; GO:0048037 cofactor bin…				FAD-binding, type 2; CO dehydrogenase flavoprotein-like, FAD-binding, subdomain 2; Endonuclease/exonuclease/phosphatase; Transporter-associated domain;
Csa3G813800.1		29.662	chloroplast
Csa3G223330.1	DNAJ protein JJJ1 homolog OS=Arabidopsis thaliana GN=JJJ1 PE=1 SV=1	74.157	nucleus			GO:0097159 organic cyclic compound binding; GO:1901363 heterocyclic compound binding; GO:0003677 DNA binding; GO:0005488 binding; GO:0003676 nucleic acid binding;	K09522			SANT/Myb domain; Homeobox domain-like; DnaJ domain; SANT domain;
Csa7G432280.1	Glycerol kinase OS=Arabidopsis thaliana GN=GLPK PE=1 SV=1	56.841	cytoplasm	GO:0008152 metabolic process; GO:0006793 phosphorus metabolic process; GO:0052646 alditol phosphate metabolic process; GO:1901135 carbohydrate derivative metabolic process; GO:0019637 organophosphate metabolic process; GO:0006072 glycerol-3-phosphate metabolic process; GO:0005975 carbohydrate metabolic process; GO:0044238 primary metabolic process; GO:0044237 cellular metabolic process; GO:000998…		GO:0004370 glycerol kinase activity; GO:0016301 kinase activity; GO:0016773 phosphotransferase activity, alcohol group as acceptor; GO:0003824 catalytic activity; GO:0016740 transferase activity; GO:0016772 transferase activity, transferring phosphorus-containing groups;	K00864	glpK; glycerol kinase [EC:2.7.1.30]	csv04626 Plant-pathogen interaction - Cucumis sativus (cucumber); csv01100 Metabolic pathways - Cucumis sativus (cucumber); csv00561 Glycerolipid metabolism - Cucumis sativus (cucumber);	Carbohydrate kinase, FGGY, C-terminal; Carbohydrate kinase, FGGY, N-terminal;
Csa3G402470.1	mRNA cap guanine-N7 methyltransferase 1 OS=Arabidopsis thaliana GN=At3g20650 PE=2 SV=1	52.291	chloroplast				K00565	RNMT; mRNA (guanine-N7-)-methyltransferase [EC:2.1.1.56]	csv03015 mRNA surveillance pathway - Cucumis sativus (cucumber);	S-adenosyl-L-methionine-dependent methyltransferase; mRNA (guanine-N(7))-methyltransferase domain;
Csa3G008890.1	Isoform 2 of Binding partner of ACD11 1 OS=Arabidopsis thaliana GN=BPA1	30.453	chloroplast			GO:0097159 organic cyclic compound binding; GO:1901363 heterocyclic compound binding; GO:1901265 nucleoside phosphate binding; GO:0005488 binding; GO:0003676 nucleic acid binding; GO:0000166 nucleotide binding; GO:0036094 small molecule binding;				RNA recognition motif domain; Nucleotide-binding alpha-beta plait domain;
Csa2G361620.2	S-adenosyl-L-methionine-dependent tRNA 4-demethylwyosine synthase OS=Arabidopsis thaliana GN=TYW1 PE=2 SV=1	71.75	chloroplast	GO:0044699 single-organism process; GO:0008152 metabolic process; GO:0055114 oxidation-reduction process; GO:0044710 single-organism metabolic process;		GO:1901265 nucleoside phosphate binding; GO:0043167 ion binding; GO:0000166 nucleotide binding; GO:0048037 cofactor binding; GO:1901363 heterocyclic compound binding; GO:0097159 organic cyclic compound binding; GO:0097367 carbohydrate derivative binding; GO:0032553 ribonucleotide binding; GO:0003824 catalytic activity; GO:0005488 binding; GO:0051536 iron-sulfur cluster binding; GO:0043168 anion b…	K15449			Aldolase-type TIM barrel; Flavoprotein-like domain; Radical SAM; Flavodoxin/nitric oxide synthase; tRNA wybutosine-synthesis;
Csa5G603960.1	Paired amphipathic helix protein Sin3-like 4 OS=Arabidopsis thaliana GN=SNL4 PE=3 SV=3	164.63	nucleus	GO:0050794 regulation of cellular process; GO:0010468 regulation of gene expression; GO:0006355 regulation of transcription, DNA-templated; GO:0031326 regulation of cellular biosynthetic process; GO:0080090 regulation of primary metabolic process; GO:0060255 regulation of macromolecule metabolic process; GO:0019219 regulation of nucleobase-containing compound metabolic process; GO:0010556 regulat…			K11644			Histone deacetylase interacting domain; Sin3, C-terminal;
Csa3G728010.1	Vacuolar-sorting receptor 1 OS=Arabidopsis thaliana GN=VSR1 PE=1 SV=2	58.234	Golgi apparatus	GO:0044699 single-organism process; GO:0008152 metabolic process; GO:0055114 oxidation-reduction process; GO:0044710 single-organism metabolic process;		GO:0097159 organic cyclic compound binding; GO:1901363 heterocyclic compound binding; GO:0016651 oxidoreductase activity, acting on NAD(P)H; GO:1901265 nucleoside phosphate binding; GO:0051287 NAD binding; GO:0003824 catalytic activity; GO:0005488 binding; GO:0000166 nucleotide binding; GO:0048037 cofactor binding; GO:0048038 quinone binding; GO:0036094 small molecule binding; GO:0050662 coenzyme…				PA domain; NiFe hydrogenase-like; NADH-quinone oxidoreductase, subunit D;
Csa2G381780.2	Putative L-ascorbate peroxidase 6 OS=Arabidopsis thaliana GN=APX6 PE=2 SV=1	36.91	chloroplast	GO:0008152 metabolic process; GO:0006950 response to stress; GO:0055114 oxidation-reduction process; GO:0044710 single-organism metabolic process; GO:0006979 response to oxidative stress; GO:0044699 single-organism process; GO:0050896 response to stimulus;		GO:0097159 organic cyclic compound binding; GO:1901363 heterocyclic compound binding; GO:0020037 heme binding; GO:0003824 catalytic activity; GO:0005488 binding; GO:0016209 antioxidant activity; GO:0004601 peroxidase activity; GO:0046906 tetrapyrrole binding; GO:0016491 oxidoreductase activity; GO:0016684 oxidoreductase activity, acting on peroxide as acceptor;	K00434	E1.11.1.11; L-ascorbate peroxidase [EC:1.11.1.11]	csv00480 Glutathione metabolism - Cucumis sativus (cucumber); csv00053 Ascorbate and aldarate metabolism - Cucumis sativus (cucumber);	Haem peroxidase, plant/fungal/bacterial;
Csa1G084310.1	"Leucine--tRNA ligase, cytoplasmic OS=Arabidopsis thaliana GN=At1g09620 PE=1 SV=1"	123.29	cytoplasm	GO:0006518 peptide metabolic process; GO:0006725 cellular aromatic compound metabolic process; GO:0044267 cellular protein metabolic process; GO:0044699 single-organism process; GO:0009058 biosynthetic process; GO:1901566 organonitrogen compound biosynthetic process; GO:0043039 tRNA aminoacylation; GO:0044237 cellular metabolic process; GO:0071704 organic substance metabolic process; GO:0008152 m…	GO:0044424 intracellular part; GO:0005623 cell; GO:0044464 cell part; GO:0005622 intracellular; GO:0005737 cytoplasm;	GO:0016876 ligase activity, forming aminoacyl-tRNA and related compounds; GO:0002161 aminoacyl-tRNA editing activity; GO:0005524 ATP binding; GO:0052689 carboxylic ester hydrolase activity; GO:1901265 nucleoside phosphate binding; GO:0016875 ligase activity, forming carbon-oxygen bonds; GO:0001882 nucleoside binding; GO:0043167 ion binding; GO:0016874 ligase activity; GO:0016787 hydrolase activit…	K01869	LARS; leucyl-tRNA synthetase [EC:6.1.1.4]	csv00970 Aminoacyl-tRNA biosynthesis - Cucumis sativus (cucumber);	Rossmann-like alpha/beta/alpha sandwich fold; Methionyl/Valyl/Leucyl/Isoleucyl-tRNA synthetase, anticodon-binding; Valyl/Leucyl/Isoleucyl-tRNA synthetase, editing domain; Aminoacyl-tRNA synthetase, class Ia; Aminoacyl-tRNA synthetase, class Ia, anticodon-binding;
Csa1G024840.1	Peroxisome biogenesis protein 3-2 OS=Arabidopsis thaliana GN=PEX3-2 PE=2 SV=1	42.661	chloroplast	GO:0007031 peroxisome organization; GO:0016043 cellular component organization; GO:0009987 cellular process; GO:0006996 organelle organization; GO:0071840 cellular component organization or biogenesis;	GO:0016020 membrane; GO:0043229 intracellular organelle; GO:0031903 microbody membrane; GO:0031231 intrinsic component of peroxisomal membrane; GO:0044439 peroxisomal part; GO:0098588 bounding membrane of organelle; GO:0031090 organelle membrane; GO:0005777 peroxisome; GO:0005737 cytoplasm; GO:0044446 intracellular organelle part; GO:0031224 intrinsic component of membrane; GO:0044438 microbody p…		K13336	PEX3; peroxin-3	csv04146 Peroxisome - Cucumis sativus (cucumber);
Csa4G096620.1	ABC transporter D family member 1 OS=Arabidopsis thaliana GN=ABCC1 PE=1 SV=1	66.898	chloroplast	GO:0006810 transport; GO:0055085 transmembrane transport; GO:0051179 localization; GO:0051234 establishment of localization;	GO:0031224 intrinsic component of membrane; GO:0016020 membrane; GO:0016021 integral component of membrane; GO:0044425 membrane part;	GO:1901265 nucleoside phosphate binding; GO:0015399 primary active transmembrane transporter activity; GO:0016817 hydrolase activity, acting on acid anhydrides; GO:0016787 hydrolase activity; GO:0016887 ATPase activity; GO:0097159 organic cyclic compound binding; GO:1901363 heterocyclic compound binding; GO:0016462 pyrophosphatase activity; GO:0003824 catalytic activity; GO:0032553 ribonucleotide…				ABC transporter-like; P-loop containing nucleoside triphosphate hydrolase; ABC transporter type 1, transmembrane domain;
Csa3G778350.1	Ubiquitin-conjugating enzyme E2 variant 1C OS=Arabidopsis thaliana GN=UEV1C PE=1 SV=1	16.579	cytoplasm				K10704			Ubiquitin-conjugating enzyme/RWD-like; Ubiquitin-conjugating enzyme E2;
Csa2G404860.1	Probable splicing factor 3A subunit 1 OS=Arabidopsis thaliana GN=At1g14650 PE=1 SV=2	89.561	cytoplasm	GO:0006396 RNA processing; GO:0006725 cellular aromatic compound metabolic process; GO:1901360 organic cyclic compound metabolic process; GO:0006807 nitrogen compound metabolic process; GO:0044238 primary metabolic process; GO:0044237 cellular metabolic process; GO:0071704 organic substance metabolic process; GO:0016070 RNA metabolic process; GO:0008152 metabolic process; GO:0090304 nucleic acid …		GO:0097159 organic cyclic compound binding; GO:1901363 heterocyclic compound binding; GO:0003723 RNA binding; GO:0005515 protein binding; GO:0005488 binding; GO:0003676 nucleic acid binding;	K12825	SF3A1; splicing factor 3A subunit 1	csv03040 Spliceosome - Cucumis sativus (cucumber);	SWAP/Surp; Ubiquitin-related domain; Ubiquitin domain; Splicing factor 3A subunit 1;
Csa4G167980.1	Probable galactinol--sucrose galactosyltransferase 2 OS=Arabidopsis thaliana GN=RFS2 PE=2 SV=2	84.475	chloroplast			GO:0003824 catalytic activity;	K06617	E2.4.1.82; raffinose synthase [EC:2.4.1.82]	csv00052 Galactose metabolism - Cucumis sativus (cucumber);	Aldolase-type TIM barrel; Glycoside hydrolase superfamily;
Csa1G031810.1	Oligouridylate-binding protein 1A OS=Arabidopsis thaliana GN=UBP1A PE=1 SV=1	31.714	chloroplast		GO:0044464 cell part; GO:0005622 intracellular; GO:0005737 cytoplasm; GO:0032991 macromolecular complex; GO:0044424 intracellular part; GO:0005623 cell; GO:0043234 protein complex; GO:0044444 cytoplasmic part; GO:0005852 eukaryotic translation initiation factor 3 complex;	GO:0097159 organic cyclic compound binding; GO:1901363 heterocyclic compound binding; GO:0003723 RNA binding; GO:0008135 translation factor activity, RNA binding; GO:1901265 nucleoside phosphate binding; GO:0005488 binding; GO:0003676 nucleic acid binding; GO:0003743 translation initiation factor activity; GO:0000166 nucleotide binding; GO:0036094 small molecule binding;	K03248	EIF3G; translation initiation factor 3 subunit G	csv03013 RNA transport - Cucumis sativus (cucumber);	RNA recognition motif domain; Eukaryotic translation initiation factor 3 subunit G, N-terminal; Nucleotide-binding alpha-beta plait domain; eIF3G, RNA recognition motif;
Csa1G526840.1	UDP-glucose iridoid glucosyltransferase OS=Catharanthus roseus GN=UGT76A2 PE=1 SV=1	50.461	chloroplast	GO:0008152 metabolic process;		GO:0016757 transferase activity, transferring glycosyl groups; GO:0016758 transferase activity, transferring hexosyl groups; GO:0003824 catalytic activity; GO:0016740 transferase activity;
Csa4G651750.1	Aspartyl protease family protein At5g10770 OS=Arabidopsis thaliana GN=At5g10770 PE=2 SV=1	40.886	chloroplast	GO:0006508 proteolysis; GO:0008152 metabolic process; GO:0043170 macromolecule metabolic process; GO:0019538 protein metabolic process; GO:0044238 primary metabolic process; GO:0071704 organic substance metabolic process;		GO:0004175 endopeptidase activity; GO:0008233 peptidase activity; GO:0003824 catalytic activity; GO:0004190 aspartic-type endopeptidase activity; GO:0070011 peptidase activity, acting on L-amino acid peptides; GO:0016787 hydrolase activity; GO:0070001 aspartic-type peptidase activity;				Xylanase inhibitor, C-terminal; Peptidase family A1 domain; Aspartic peptidase domain; CND41-like; Xylanase inhibitor, N-terminal;
Csa6G497310.1	"Serine hydroxymethyltransferase, mitochondrial OS=Solanum tuberosum PE=2 SV=1"	57.872	mitochondria	GO:0044281 small molecule metabolic process; GO:0044763 single-organism cellular process; GO:0006807 nitrogen compound metabolic process; GO:0044699 single-organism process; GO:0044238 primary metabolic process; GO:0006544 glycine metabolic process; GO:1901605 alpha-amino acid metabolic process; GO:0044237 cellular metabolic process; GO:0071704 organic substance metabolic process; GO:0008152 meta…		GO:0097159 organic cyclic compound binding; GO:1901363 heterocyclic compound binding; GO:0003824 catalytic activity; GO:0005488 binding; GO:0043167 ion binding; GO:0004372 glycine hydroxymethyltransferase activity; GO:0016741 transferase activity, transferring one-carbon groups; GO:0043168 anion binding; GO:0016742 hydroxymethyl-, formyl- and related transferase activity; GO:0048037 cofactor bind…	K00600	glyA; glycine hydroxymethyltransferase [EC:2.1.2.1]	csv00670 One carbon pool by folate - Cucumis sativus (cucumber); csv01110 Biosynthesis of secondary metabolites - Cucumis sativus (cucumber); csv00630 Glyoxylate and dicarboxylate metabolism - Cucumis sativus (cucumber); csv00260 Glycine, serine and threonine metabolism - Cucumis sativus (cucumber); csv01200 Carbon metabolism - Cucumis sativus (cucumber); csv01100 Metabolic pathways - Cucumis sat…	Pyridoxal phosphate-dependent transferase; Pyridoxal phosphate-dependent transferase, major region, subdomain 2; Pyridoxal phosphate-dependent transferase, major region, subdomain 1;
Csa3G730150.1		24.655	plasma membrane
Csa7G004020.1	Isoflavone reductase homolog PCBER OS=Populus trichocarpa GN=PCBER PE=1 SV=1	33.703	cytoplasm							NAD(P)-binding domain; NmrA-like domain;
Csa4G629990.2		41.122	cytoplasm	GO:0044085 cellular component biogenesis; GO:0043248 proteasome assembly; GO:0016043 cellular component organization; GO:0034622 cellular macromolecular complex assembly; GO:0071822 protein complex subunit organization; GO:0022607 cellular component assembly; GO:0065003 macromolecular complex assembly; GO:0070271 protein complex biogenesis; GO:0009987 cellular process; GO:0006461 protein complex …		GO:0005488 binding;				Armadillo-like helical; Armadillo-type fold;
Csa3G389830.2	Actin-depolymerizing factor 6 OS=Arabidopsis thaliana GN=ADF6 PE=1 SV=1	17.135	chloroplast	GO:0051261 protein depolymerization; GO:0016043 cellular component organization; GO:0071822 protein complex subunit organization; GO:0044763 single-organism cellular process; GO:0032984 macromolecular complex disassembly; GO:0007015 actin filament organization; GO:0008154 actin polymerization or depolymerization; GO:0044699 single-organism process; GO:0030042 actin filament depolymerization; GO:0…	GO:0043226 organelle; GO:0005856 cytoskeleton; GO:0043229 intracellular organelle; GO:0043232 intracellular non-membrane-bounded organelle; GO:0005622 intracellular; GO:0044464 cell part; GO:0044424 intracellular part; GO:0005623 cell; GO:0015629 actin cytoskeleton; GO:0043228 non-membrane-bounded organelle;	GO:0003779 actin binding; GO:0005515 protein binding; GO:0008092 cytoskeletal protein binding; GO:0005488 binding;	K05765			ADF-H/Gelsolin-like domain; Actin-depolymerising factor homology domain;
Csa1G695400.1		24.99	nucleus
Csa7G048010.1	Two pore calcium channel protein 1 OS=Arabidopsis thaliana GN=TPC1 PE=1 SV=1	85.558	plasma membrane	GO:0006810 transport; GO:0055085 transmembrane transport; GO:0051179 localization; GO:0006811 ion transport; GO:0051234 establishment of localization;	GO:0016020 membrane;	GO:0015075 ion transmembrane transporter activity; GO:0022838 substrate-specific channel activity; GO:0005488 binding; GO:0043167 ion binding; GO:0022803 passive transmembrane transporter activity; GO:0043169 cation binding; GO:0046872 metal ion binding; GO:0022892 substrate-specific transporter activity; GO:0005216 ion channel activity; GO:0005509 calcium ion binding; GO:0015267 channel activity…	K16900			Ion transport domain; EF-hand domain pair; EF-hand domain; Voltage-dependent channel, four helix bundle domain;
Csa1G062920.1	"Soluble starch synthase 3, chloroplastic/amyloplastic OS=Solanum tuberosum GN=SS3 PE=1 SV=1"	130.2	chloroplast			GO:2001070 starch binding; GO:0030247 polysaccharide binding; GO:0016758 transferase activity, transferring hexosyl groups; GO:0003824 catalytic activity; GO:0005488 binding; GO:0035251 UDP-glucosyltransferase activity; GO:0046527 glucosyltransferase activity; GO:0030246 carbohydrate binding; GO:0008194 UDP-glycosyltransferase activity; GO:0016757 transferase activity, transferring glycosyl group…				Starch synthase, catalytic domain; Carbohydrate binding module family 25;
Csa3G171850.1	Protein RALF-like 32 OS=Arabidopsis thaliana GN=RALFL32 PE=3 SV=1	11.303	chloroplast
Csa2G023910.1	Linoleate 9S-lipoxygenase A OS=Solanum lycopersicum GN=LOX1.1 PE=2 SV=1	5.9798	nucleus	GO:0044699 single-organism process; GO:0008152 metabolic process; GO:0055114 oxidation-reduction process; GO:0044710 single-organism metabolic process;		GO:0016702 oxidoreductase activity, acting on single donors with incorporation of molecular oxygen, incorporation of two atoms of oxygen; GO:0016701 oxidoreductase activity, acting on single donors with incorporation of molecular oxygen; GO:0003824 catalytic activity; GO:0005488 binding; GO:0051213 dioxygenase activity; GO:0043167 ion binding; GO:0043169 cation binding; GO:0046872 metal ion bindi…				Lipoxygenase, C-terminal;
Csa3G627150.1		21.028	cytoskeleton		GO:0032991 macromolecular complex; GO:1905354 exoribonuclease complex; GO:0044424 intracellular part; GO:1902494 catalytic complex; GO:0005623 cell; GO:0044464 cell part; GO:0005622 intracellular; GO:0000178 exosome (RNase complex);	GO:0097159 organic cyclic compound binding; GO:1901363 heterocyclic compound binding; GO:0003723 RNA binding; GO:0005488 binding; GO:0003676 nucleic acid binding;	K07573	CSL4; exosome complex component CSL4	csv03018 RNA degradation - Cucumis sativus (cucumber);	Nucleic acid-binding, OB-fold; Exosome complex component, N-terminal domain;
Csa4G046810.1	"GDP-mannose 4,6 dehydratase 2 OS=Arabidopsis thaliana GN=MUR1 PE=1 SV=3"	41.755	cytoplasm	GO:0008152 metabolic process; GO:0019673 GDP-mannose metabolic process; GO:0006725 cellular aromatic compound metabolic process; GO:0046483 heterocycle metabolic process; GO:0006139 nucleobase-containing compound metabolic process; GO:1901135 carbohydrate derivative metabolic process; GO:1901360 organic cyclic compound metabolic process; GO:0006807 nitrogen compound metabolic process; GO:0034641 …		GO:0016829 lyase activity; GO:0016836 hydro-lyase activity; GO:0008446 GDP-mannose 4,6-dehydratase activity; GO:0003824 catalytic activity; GO:0016835 carbon-oxygen lyase activity;	K01711	gmd; GDPmannose 4,6-dehydratase [EC:4.2.1.47]	csv00520 Amino sugar and nucleotide sugar metabolism - Cucumis sativus (cucumber); csv00051 Fructose and mannose metabolism - Cucumis sativus (cucumber); csv01100 Metabolic pathways - Cucumis sativus (cucumber);	NAD(P)-binding domain;
Csa2G437060.1		19.985	chloroplast			GO:0016787 hydrolase activity; GO:0052689 carboxylic ester hydrolase activity; GO:0003824 catalytic activity; GO:0004045 aminoacyl-tRNA hydrolase activity; GO:0016788 hydrolase activity, acting on ester bonds;	K04794			Peptidyl-tRNA hydrolase II domain;
Csa5G177040.1	"CDP-diacylglycerol--glycerol-3-phosphate 3-phosphatidyltransferase 1, chloroplastic OS=Arabidopsis thaliana GN=PGPS1 PE=1 SV=1"	40.203	chloroplast	GO:0044711 single-organism biosynthetic process; GO:0044763 single-organism cellular process; GO:0008654 phospholipid biosynthetic process; GO:0044699 single-organism process; GO:0009058 biosynthetic process; GO:0044255 cellular lipid metabolic process; GO:0044238 primary metabolic process; GO:1901576 organic substance biosynthetic process; GO:0044237 cellular metabolic process; GO:0006796 phosph…	GO:0031224 intrinsic component of membrane; GO:0016020 membrane; GO:0016021 integral component of membrane; GO:0044425 membrane part;	GO:0008444 CDP-diacylglycerol-glycerol-3-phosphate 3-phosphatidyltransferase activity; GO:0016780 phosphotransferase activity, for other substituted phosphate groups; GO:0017169 CDP-alcohol phosphatidyltransferase activity; GO:0003824 catalytic activity; GO:0016740 transferase activity; GO:0016772 transferase activity, transferring phosphorus-containing groups;	K00995	pgsA; CDP-diacylglycerol---glycerol-3-phosphate 3-phosphatidyltransferase [EC:2.7.8.5]	csv00564 Glycerophospholipid metabolism - Cucumis sativus (cucumber); csv01100 Metabolic pathways - Cucumis sativus (cucumber);
Csa2G377990.1		15.543	nucleus			GO:0016787 hydrolase activity; GO:0052689 carboxylic ester hydrolase activity; GO:0003824 catalytic activity; GO:0004045 aminoacyl-tRNA hydrolase activity; GO:0016788 hydrolase activity, acting on ester bonds;				Peptidyl-tRNA hydrolase II domain;
Csa7G447980.1	Pumilio homolog 23 OS=Arabidopsis thaliana GN=APUM23 PE=1 SV=1	84.759	nucleus			GO:0097159 organic cyclic compound binding; GO:1901363 heterocyclic compound binding; GO:0003723 RNA binding; GO:0005488 binding; GO:0003676 nucleic acid binding;	K14790			Armadillo-like helical; Armadillo-type fold;
Csa6G044530.1	Cytochrome P450 77A3 OS=Glycine max GN=CYP77A3 PE=2 SV=1	58.233	chloroplast	GO:0044699 single-organism process; GO:0008152 metabolic process; GO:0055114 oxidation-reduction process; GO:0044710 single-organism metabolic process;		GO:0097159 organic cyclic compound binding; GO:1901363 heterocyclic compound binding; GO:0020037 heme binding; GO:0005506 iron ion binding; GO:0046914 transition metal ion binding; GO:0003824 catalytic activity; GO:0005488 binding; GO:0043167 ion binding; GO:0043169 cation binding; GO:0046872 metal ion binding; GO:0016705 oxidoreductase activity, acting on paired donors, with incorporation or red…	K21995
Csa1G269850.1		12.997	mitochondria		GO:0043226 organelle; GO:0043231 intracellular membrane-bounded organelle; GO:0043229 intracellular organelle; GO:0044464 cell part; GO:0005622 intracellular; GO:0005737 cytoplasm; GO:0044424 intracellular part; GO:0043227 membrane-bounded organelle; GO:0005623 cell; GO:0005739 mitochondrion; GO:0044444 cytoplasmic part;	GO:0015075 ion transmembrane transporter activity; GO:0022892 substrate-specific transporter activity; GO:0015077 monovalent inorganic cation transmembrane transporter activity; GO:0016676 oxidoreductase activity, acting on a heme group of donors, oxygen as acceptor; GO:0016675 oxidoreductase activity, acting on a heme group of donors; GO:0015078 hydrogen ion transmembrane transporter activity; G…	K18179
Csa7G387800.1		46.595	chloroplast	GO:0006396 RNA processing; GO:0036260 RNA capping; GO:0006725 cellular aromatic compound metabolic process; GO:0036265 RNA (guanine-N7)-methylation; GO:1901360 organic cyclic compound metabolic process; GO:0006807 nitrogen compound metabolic process; GO:0009452 7-methylguanosine RNA capping; GO:0044238 primary metabolic process; GO:0009451 RNA modification; GO:0044237 cellular metabolic process; …		GO:0005515 protein binding; GO:0005488 binding;	K15443			WD40-repeat-containing domain; WD40/YVTN repeat-like-containing domain;
Csa5G464790.1	"Cytochrome b-c1 complex subunit Rieske-2, mitochondrial OS=Nicotiana tabacum PE=2 SV=1"	30.304	mitochondria	GO:0044699 single-organism process; GO:0008152 metabolic process; GO:0055114 oxidation-reduction process; GO:0044710 single-organism metabolic process;	GO:0016020 membrane;	GO:0051537 2 iron, 2 sulfur cluster binding; GO:0008121 ubiquinol-cytochrome-c reductase activity; GO:0015075 ion transmembrane transporter activity; GO:0016679 oxidoreductase activity, acting on diphenols and related substances as donors; GO:0022892 substrate-specific transporter activity; GO:0015077 monovalent inorganic cation transmembrane transporter activity; GO:0015078 hydrogen ion transmem…	K00411	UQCRFS1; ubiquinol-cytochrome c reductase iron-sulfur subunit [EC:1.10.2.2]	csv00190 Oxidative phosphorylation - Cucumis sativus (cucumber); csv01100 Metabolic pathways - Cucumis sativus (cucumber);	Ubiquinol-cytochrome c reductase, iron-sulphur subunit; Rieske [2Fe-2S] iron-sulphur domain; Rieske iron-sulphur protein, C-terminal; Ubiquinol cytochrome reductase, transmembrane domain;
Csa2G349660.1	Protein SIEVE ELEMENT OCCLUSION B OS=Arabidopsis thaliana GN=SEOB PE=1 SV=1	79.781	cytoplasm							Sieve element occlusion, N-terminal; Sieve element occlusion, C-terminal;
Csa4G310710.1	Protein trichome birefringence-like 3 OS=Arabidopsis thaliana GN=TBL3 PE=2 SV=1	85.625	plasma membrane	GO:0050794 regulation of cellular process; GO:0042592 homeostatic process; GO:0065008 regulation of biological quality; GO:0050789 regulation of biological process; GO:0045454 cell redox homeostasis; GO:0044763 single-organism cellular process; GO:0019725 cellular homeostasis; GO:0044699 single-organism process; GO:0009987 cellular process; GO:0065007 biological regulation;						PMR5 N-terminal domain; Thioredoxin domain; Thioredoxin-like fold;
Csa1G042330.1	Synaptotagmin-4 OS=Arabidopsis thaliana GN=SYT4 PE=2 SV=1	94.548	nucleus			GO:0005515 protein binding; GO:0005488 binding;				C2 domain;
Csa4G113150.1	Root phototropism protein 3 OS=Arabidopsis thaliana GN=RPT3 PE=1 SV=2	76.123	nucleus			GO:0005515 protein binding; GO:0005488 binding;				SKP1/BTB/POZ domain; NPH3 domain; BTB/POZ domain;
Csa1G555080.2	"Glucan endo-1,3-beta-glucosidase, basic isoform OS=Prunus persica GN=GNS1 PE=3 SV=1"	77.986	plasma membrane	GO:0006396 RNA processing; GO:0034470 ncRNA processing; GO:0006725 cellular aromatic compound metabolic process; GO:1901360 organic cyclic compound metabolic process; GO:0006807 nitrogen compound metabolic process; GO:0005975 carbohydrate metabolic process; GO:0044238 primary metabolic process; GO:0044237 cellular metabolic process; GO:0009451 RNA modification; GO:0032259 methylation; GO:0071704 …	GO:1902494 catalytic complex; GO:0031515 tRNA (m1A) methyltransferase complex; GO:0044464 cell part; GO:0005622 intracellular; GO:0005737 cytoplasm; GO:0032991 macromolecular complex; GO:0044424 intracellular part; GO:0043527 tRNA methyltransferase complex; GO:1990234 transferase complex; GO:0005623 cell; GO:0044444 cytoplasmic part; GO:0034708 methyltransferase complex;	GO:0016426 tRNA (adenine) methyltransferase activity; GO:0008757 S-adenosylmethionine-dependent methyltransferase activity; GO:0008168 methyltransferase activity; GO:0008173 RNA methyltransferase activity; GO:0003824 catalytic activity; GO:0016798 hydrolase activity, acting on glycosyl bonds; GO:0004553 hydrolase activity, hydrolyzing O-glycosyl compounds; GO:0016741 transferase activity, transfe…	K07442			S-adenosyl-L-methionine-dependent methyltransferase; Glycoside hydrolase superfamily; Glycoside hydrolase, catalytic domain;
Csa4G051550.1	Long chain acyl-CoA synthetase 4 OS=Arabidopsis thaliana GN=LACS4 PE=2 SV=1	73.895	cytoplasm	GO:0008152 metabolic process;		GO:0003824 catalytic activity;	K01897	ACSL; long-chain acyl-CoA synthetase [EC:6.2.1.3]	csv04146 Peroxisome - Cucumis sativus (cucumber); csv00071 Fatty acid degradation - Cucumis sativus (cucumber); csv00061 Fatty acid biosynthesis - Cucumis sativus (cucumber); csv01100 Metabolic pathways - Cucumis sativus (cucumber); csv01212 Fatty acid metabolism - Cucumis sativus (cucumber);	AMP-dependent synthetase/ligase;
Csa1G447400.1	"3-oxoacyl-[acyl-carrier-protein] synthase I, chloroplastic OS=Arabidopsis thaliana GN=KAS1 PE=1 SV=2"	50.077	chloroplast	GO:0044711 single-organism biosynthetic process; GO:0016053 organic acid biosynthetic process; GO:0044281 small molecule metabolic process; GO:0044763 single-organism cellular process; GO:0044699 single-organism process; GO:0044255 cellular lipid metabolic process; GO:0009058 biosynthetic process; GO:0006631 fatty acid metabolic process; GO:0044238 primary metabolic process; GO:0044237 cellular m…		GO:0016746 transferase activity, transferring acyl groups; GO:0016747 transferase activity, transferring acyl groups other than amino-acyl groups; GO:0016740 transferase activity; GO:0003824 catalytic activity;	K09458	fabF; 3-oxoacyl-[acyl-carrier-protein] synthase II [EC:2.3.1.179]	csv00780 Biotin metabolism - Cucumis sativus (cucumber); csv00061 Fatty acid biosynthesis - Cucumis sativus (cucumber); csv01100 Metabolic pathways - Cucumis sativus (cucumber); csv01212 Fatty acid metabolism - Cucumis sativus (cucumber);	Polyketide synthase, beta-ketoacyl synthase domain; Thiolase-like; Beta-ketoacyl synthase, C-terminal; Beta-ketoacyl synthase, N-terminal;
Csa6G514890.1	Pectinesterase/pectinesterase inhibitor OS=Ficus pumila var. awkeotsang PE=1 SV=1	61.296	vacuolar membrane	GO:0071554 cell wall organization or biogenesis; GO:0016043 cellular component organization; GO:0071555 cell wall organization; GO:0045229 external encapsulating structure organization; GO:0009987 cellular process; GO:0071840 cellular component organization or biogenesis; GO:0042545 cell wall modification;	GO:0005618 cell wall; GO:0030312 external encapsulating structure; GO:0005623 cell; GO:0044464 cell part; GO:0071944 cell periphery;	GO:0016787 hydrolase activity; GO:0052689 carboxylic ester hydrolase activity; GO:0004857 enzyme inhibitor activity; GO:0098772 molecular function regulator; GO:0030234 enzyme regulator activity; GO:0003824 catalytic activity; GO:0030599 pectinesterase activity; GO:0016788 hydrolase activity, acting on ester bonds;	K01051	E3.1.1.11; pectinesterase [EC:3.1.1.11]	csv00040 Pentose and glucuronate interconversions - Cucumis sativus (cucumber); csv01100 Metabolic pathways - Cucumis sativus (cucumber);	Pectin lyase fold/virulence factor; Pectinesterase, catalytic; Pectinesterase inhibitor domain; Pectin lyase fold;
Csa3G731770.1	"Probable thylakoidal processing peptidase 2, chloroplastic OS=Arabidopsis thaliana GN=TPP2 PE=2 SV=1"	20.492	chloroplast	GO:0006508 proteolysis; GO:0008152 metabolic process; GO:0043170 macromolecule metabolic process; GO:0019538 protein metabolic process; GO:0044238 primary metabolic process; GO:0071704 organic substance metabolic process;	GO:0016020 membrane;	GO:0070011 peptidase activity, acting on L-amino acid peptides; GO:0016787 hydrolase activity; GO:0008233 peptidase activity; GO:0003824 catalytic activity; GO:0017171 serine hydrolase activity; GO:0008236 serine-type peptidase activity;	K09648	IMP2; mitochondrial inner membrane protease subunit 2 [EC:3.4.21.-]	csv03060 Protein export - Cucumis sativus (cucumber);	Peptidase S24/S26A/S26B; Peptidase S24/S26A/S26B/S26C; Peptidase S24/S26, beta-ribbon domain;
Csa6G310480.1		50.813	chloroplast				K17408
Csa3G895920.1	"Isoform 2 of Phosphomevalonate kinase, peroxisomal OS=Arabidopsis thaliana GN=PMK"	47.621	plasma membrane			GO:0005524 ATP binding; GO:1901265 nucleoside phosphate binding; GO:0001882 nucleoside binding; GO:0043167 ion binding; GO:0000166 nucleotide binding; GO:0097159 organic cyclic compound binding; GO:1901363 heterocyclic compound binding; GO:0032549 ribonucleoside binding; GO:0097367 carbohydrate derivative binding; GO:0032553 ribonucleotide binding; GO:0005488 binding; GO:0032550 purine ribonucleo…	K00938	E2.7.4.2; phosphomevalonate kinase [EC:2.7.4.2]	csv01110 Biosynthesis of secondary metabolites - Cucumis sativus (cucumber); csv00900 Terpenoid backbone biosynthesis - Cucumis sativus (cucumber); csv01100 Metabolic pathways - Cucumis sativus (cucumber);	Ribosomal protein S5 domain 2-type fold; GHMP kinase N-terminal domain; Ribosomal protein S5 domain 2-type fold, subgroup; GHMP kinase, C-terminal domain;
Csa3G622440.1	Tetraspanin-18 OS=Arabidopsis thaliana GN=TOM2AH2 PE=1 SV=1	31.262	plasma membrane
Csa6G088010.1		36.254	chloroplast			GO:0005515 protein binding; GO:0005488 binding;				Tetratricopeptide-like helical domain; Tetratricopeptide repeat-containing domain;
Csa5G223010.1	Probable methionine--tRNA ligase OS=Oryza sativa subsp. japonica GN=Os06g0508700 PE=2 SV=2	43.225	chloroplast			GO:0097159 organic cyclic compound binding; GO:1901363 heterocyclic compound binding; GO:0003723 RNA binding; GO:0000049 tRNA binding; GO:0005488 binding; GO:0003676 nucleic acid binding;	K15437			Nucleic acid-binding, OB-fold; Glutathione S-transferase, C-terminal-like; tRNA-binding domain;
Csa3G180250.1		40.094	plasma membrane
Csa5G635370.1	"ATPase 11, plasma membrane-type OS=Arabidopsis thaliana GN=AHA11 PE=1 SV=1"	88.511	plasma membrane	GO:0009116 nucleoside metabolic process; GO:0042278 purine nucleoside metabolic process; GO:0009167 purine ribonucleoside monophosphate metabolic process; GO:0009117 nucleotide metabolic process; GO:0044699 single-organism process; GO:0046129 purine ribonucleoside biosynthetic process; GO:0009163 nucleoside biosynthetic process; GO:0009058 biosynthetic process; GO:0009156 ribonucleoside monophosp…	GO:0031224 intrinsic component of membrane; GO:0016020 membrane; GO:0016021 integral component of membrane; GO:0044425 membrane part;	GO:1901265 nucleoside phosphate binding; GO:0043167 ion binding; GO:0016817 hydrolase activity, acting on acid anhydrides; GO:0016787 hydrolase activity; GO:0000166 nucleotide binding; GO:0017111 nucleoside-triphosphatase activity; GO:0016887 ATPase activity; GO:1901363 heterocyclic compound binding; GO:0097159 organic cyclic compound binding; GO:0016462 pyrophosphatase activity; GO:0003824 catal…	K01535	PMA1; H+-transporting ATPase [EC:3.6.3.6]	csv00190 Oxidative phosphorylation - Cucumis sativus (cucumber);	P-type ATPase, transmembrane domain; Cation-transporting P-type ATPase, N-terminal; P-type ATPase, cytoplasmic domain N; P-type ATPase, A domain; HAD-like domain;
Csa3G469200.1		55.13	nucleus
Csa7G448800.1	Oligouridylate-binding protein 1C OS=Arabidopsis thaliana GN=UBP1C PE=1 SV=1	45.97	nucleus			GO:0097159 organic cyclic compound binding; GO:1901363 heterocyclic compound binding; GO:1901265 nucleoside phosphate binding; GO:0005488 binding; GO:0003676 nucleic acid binding; GO:0000166 nucleotide binding; GO:0036094 small molecule binding;	K13201			RNA recognition motif domain; Nucleotide-binding alpha-beta plait domain;
Csa5G604130.1		33.405	nucleus							Domain of unknown function DUF569; Actin cross-linking;
Csa6G134380.2	UPF0678 fatty acid-binding protein-like protein At1g79260 OS=Arabidopsis thaliana GN=At1g79260 PE=1 SV=1	18.428	cytoplasm							Domain of unknown function DUF1794; Calycin-like;
Csa3G776920.1	Cytochrome b-c1 complex subunit 9 OS=Solanum tuberosum PE=1 SV=1	8.1462	cytoplasm	GO:0016310 phosphorylation; GO:0009116 nucleoside metabolic process; GO:0042278 purine nucleoside metabolic process; GO:0006725 cellular aromatic compound metabolic process; GO:0009167 purine ribonucleoside monophosphate metabolic process; GO:0042773 ATP synthesis coupled electron transport; GO:0009259 ribonucleotide metabolic process; GO:0009117 nucleotide metabolic process; GO:0044699 single-or…	GO:0016020 membrane; GO:0098800 inner mitochondrial membrane protein complex; GO:0031090 organelle membrane; GO:0098796 membrane protein complex; GO:0005737 cytoplasm; GO:0032991 macromolecular complex; GO:0031224 intrinsic component of membrane; GO:0098798 mitochondrial protein complex; GO:0044424 intracellular part; GO:0044455 mitochondrial membrane part; GO:0005623 cell; GO:0044422 organelle p…		K00419	QCR9; ubiquinol-cytochrome c reductase subunit 9	csv00190 Oxidative phosphorylation - Cucumis sativus (cucumber); csv01100 Metabolic pathways - Cucumis sativus (cucumber);
Csa2G348940.2	"2-phytyl-1,4-beta-naphthoquinone methyltransferase, chloroplastic OS=Arabidopsis thaliana GN=MENG PE=1 SV=2"	24.88	chloroplast	GO:0051188 cofactor biosynthetic process; GO:0042181 ketone biosynthetic process; GO:1901663 quinone biosynthetic process; GO:0044711 single-organism biosynthetic process; GO:1901661 quinone metabolic process; GO:0044281 small molecule metabolic process; GO:0044763 single-organism cellular process; GO:0044699 single-organism process; GO:0006732 coenzyme metabolic process; GO:0009058 biosynthetic …		GO:0052624 2-phytyl-1,4-naphthoquinone methyltransferase activity; GO:0016741 transferase activity, transferring one-carbon groups; GO:0008171 O-methyltransferase activity; GO:0008168 methyltransferase activity; GO:0003824 catalytic activity; GO:0016740 transferase activity; GO:0008169 C-methyltransferase activity;	K03183	ubiE; demethylmenaquinone methyltransferase / 2-methoxy-6-polyprenyl-1,4-benzoquinol methylase [EC:2.1.1.163 2.1.1.201]	csv01110 Biosynthesis of secondary metabolites - Cucumis sativus (cucumber); csv01100 Metabolic pathways - Cucumis sativus (cucumber); csv00130 Ubiquinone and other terpenoid-quinone biosynthesis - Cucumis sativus (cucumber);	S-adenosyl-L-methionine-dependent methyltransferase;
Csa6G404280.1	"Pyruvate dehydrogenase E1 component subunit alpha-1, mitochondrial OS=Arabidopsis thaliana GN=E1 ALPHA PE=1 SV=2"	43.905	chloroplast	GO:0051188 cofactor biosynthetic process; GO:0044699 single-organism process; GO:0009058 biosynthetic process; GO:0044237 cellular metabolic process; GO:0035384 thioester biosynthetic process; GO:0044272 sulfur compound biosynthetic process; GO:0071704 organic substance metabolic process; GO:0006085 acetyl-CoA biosynthetic process; GO:0006090 pyruvate metabolic process; GO:0008152 metabolic proce…	GO:0043231 intracellular membrane-bounded organelle; GO:0043226 organelle; GO:0043229 intracellular organelle; GO:0044464 cell part; GO:0005622 intracellular; GO:0044424 intracellular part; GO:0043227 membrane-bounded organelle; GO:0005623 cell;	GO:0004738 pyruvate dehydrogenase activity; GO:0004739 pyruvate dehydrogenase (acetyl-transferring) activity; GO:0003824 catalytic activity; GO:0016624 oxidoreductase activity, acting on the aldehyde or oxo group of donors, disulfide as acceptor; GO:0016491 oxidoreductase activity; GO:0016903 oxidoreductase activity, acting on the aldehyde or oxo group of donors;	K00161	PDHA; pyruvate dehydrogenase E1 component alpha subunit [EC:1.2.4.1]	csv01110 Biosynthesis of secondary metabolites - Cucumis sativus (cucumber); csv00020 Citrate cycle (TCA cycle) - Cucumis sativus (cucumber); csv01200 Carbon metabolism - Cucumis sativus (cucumber); csv00620 Pyruvate metabolism - Cucumis sativus (cucumber); csv01100 Metabolic pathways - Cucumis sativus (cucumber); csv00010 Glycolysis / Gluconeogenesis - Cucumis sativus (cucumber);	Dehydrogenase, E1 component; Thiamin diphosphate-binding fold;
Csa3G285550.1	"Glutathione S-transferase DHAR3, chloroplastic OS=Arabidopsis thaliana GN=DHAR3 PE=1 SV=1"	22.619	chloroplast			GO:0005515 protein binding; GO:0005488 binding;	K21888	DHAR; glutathione dehydrogenase/transferase [EC:1.8.5.1 2.5.1.18]	csv00480 Glutathione metabolism - Cucumis sativus (cucumber); csv00053 Ascorbate and aldarate metabolism - Cucumis sativus (cucumber); csv01100 Metabolic pathways - Cucumis sativus (cucumber);	Glutathione S-transferase, C-terminal-like; Glutathione S-transferase, N-terminal; Thioredoxin-like fold;
Csa7G447030.1	Probable inactive nicotinamidase At3g16190 OS=Arabidopsis thaliana GN=At3g16190 PE=2 SV=1	21.505	cytoplasm	GO:0008152 metabolic process;		GO:0003824 catalytic activity;				Isochorismatase-like;
Csa1G613600.1	"Chaperonin-like RbcX protein 2, chloroplastic OS=Arabidopsis thaliana GN=RBCX2 PE=1 SV=1"	25.966	cytoplasm
Csa1G042360.1	40S ribosomal protein S7 OS=Avicennia marina GN=RPS7 PE=2 SV=1	22.001	cytoplasm	GO:0006518 peptide metabolic process; GO:0043043 peptide biosynthetic process; GO:0044267 cellular protein metabolic process; GO:0006807 nitrogen compound metabolic process; GO:0009058 biosynthetic process; GO:0043603 cellular amide metabolic process; GO:0044238 primary metabolic process; GO:1901566 organonitrogen compound biosynthetic process; GO:1901576 organic substance biosynthetic process; G…	GO:0005840 ribosome; GO:0043226 organelle; GO:0043229 intracellular organelle; GO:0043232 intracellular non-membrane-bounded organelle; GO:0044464 cell part; GO:0005622 intracellular; GO:0005737 cytoplasm; GO:0032991 macromolecular complex; GO:0044424 intracellular part; GO:1990904 ribonucleoprotein complex; GO:0005623 cell; GO:0030529 intracellular ribonucleoprotein complex; GO:0044444 cytoplasm…	GO:0003735 structural constituent of ribosome; GO:0005198 structural molecule activity;	K02993	RP-S7e; small subunit ribosomal protein S7e	csv03010 Ribosome - Cucumis sativus (cucumber);
Csa1G423090.1	Mitochondrial outer membrane protein porin 4 OS=Arabidopsis thaliana GN=VDAC4 PE=1 SV=1	29.807	mitochondria	GO:0006820 anion transport; GO:0006810 transport; GO:0055085 transmembrane transport; GO:0050789 regulation of biological process; GO:0032879 regulation of localization; GO:0051049 regulation of transport; GO:0006811 ion transport; GO:0044070 regulation of anion transport; GO:0043269 regulation of ion transport; GO:0051179 localization; GO:0065007 biological regulation; GO:0051234 establishment o…	GO:0016020 membrane; GO:0043229 intracellular organelle; GO:0019867 outer membrane; GO:0044429 mitochondrial part; GO:0098588 bounding membrane of organelle; GO:0031090 organelle membrane; GO:0005741 mitochondrial outer membrane; GO:0005737 cytoplasm; GO:0044446 intracellular organelle part; GO:0031967 organelle envelope; GO:0044424 intracellular part; GO:0005623 cell; GO:0044422 organelle part; …	GO:0015075 ion transmembrane transporter activity; GO:0022803 passive transmembrane transporter activity; GO:0005253 anion channel activity; GO:0022892 substrate-specific transporter activity; GO:0015267 channel activity; GO:0022891 substrate-specific transmembrane transporter activity; GO:0005244 voltage-gated ion channel activity; GO:0008308 voltage-gated anion channel activity; GO:0022838 subs…	K15040			Porin domain;
Csa1G570210.2	Ribosome biogenesis protein BRX1 homolog 1 OS=Arabidopsis thaliana GN=BRIX1-1 PE=2 SV=1	15.03	nucleus				K14820			Brix domain;
Csa1G666460.1	"Pentatricopeptide repeat-containing protein At3g04760, chloroplastic OS=Arabidopsis thaliana GN=At3g04760 PE=2 SV=1"	65.3	chloroplast			GO:0005515 protein binding; GO:0005488 binding;				Tetratricopeptide-like helical domain;
Csa5G550170.1	Receptor protein kinase TMK1 OS=Arabidopsis thaliana GN=TMK1 PE=1 SV=1	102.65	plasma membrane	GO:0016310 phosphorylation; GO:0044267 cellular protein metabolic process; GO:0044238 primary metabolic process; GO:0044237 cellular metabolic process; GO:0006796 phosphate-containing compound metabolic process; GO:0071704 organic substance metabolic process; GO:0008152 metabolic process; GO:0006468 protein phosphorylation; GO:0006793 phosphorus metabolic process; GO:0044260 cellular macromolecul…		GO:0005524 ATP binding; GO:1901265 nucleoside phosphate binding; GO:0016773 phosphotransferase activity, alcohol group as acceptor; GO:0001882 nucleoside binding; GO:0043167 ion binding; GO:0004672 protein kinase activity; GO:0000166 nucleotide binding; GO:0097159 organic cyclic compound binding; GO:1901363 heterocyclic compound binding; GO:0032549 ribonucleoside binding; GO:0097367 carbohydrate …				Protein kinase domain; Leucine-rich repeat-containing N-terminal, plant-type; Leucine-rich repeat domain, L domain-like; Concanavalin A-like lectin/glucanase domain; Protein kinase-like domain;
Csa7G407680.1	"Isoform 2 of Probable glutamyl endopeptidase, chloroplastic OS=Arabidopsis thaliana GN=GEP"	107.63	chloroplast	GO:0006508 proteolysis; GO:0008152 metabolic process; GO:0043170 macromolecule metabolic process; GO:0019538 protein metabolic process; GO:0044238 primary metabolic process; GO:0071704 organic substance metabolic process;		GO:0070011 peptidase activity, acting on L-amino acid peptides; GO:0016787 hydrolase activity; GO:0008233 peptidase activity; GO:0003824 catalytic activity; GO:0017171 serine hydrolase activity; GO:0008236 serine-type peptidase activity;				Peptidase S9, prolyl oligopeptidase, catalytic domain; Alpha/Beta hydrolase fold;
Csa5G622460.1	"Malate dehydrogenase [NADP], chloroplastic OS=Medicago sativa GN=MDH1 PE=2 SV=1"	48.005	cytoplasm	GO:0043648 dicarboxylic acid metabolic process; GO:0055114 oxidation-reduction process; GO:0044281 small molecule metabolic process; GO:0044763 single-organism cellular process; GO:0044699 single-organism process; GO:0005975 carbohydrate metabolic process; GO:0044238 primary metabolic process; GO:0044237 cellular metabolic process; GO:0071704 organic substance metabolic process; GO:0008152 metabo…		GO:0016614 oxidoreductase activity, acting on CH-OH group of donors; GO:0046554 malate dehydrogenase (NADP+) activity; GO:0016616 oxidoreductase activity, acting on the CH-OH group of donors, NAD or NADP as acceptor; GO:0016615 malate dehydrogenase activity; GO:0003824 catalytic activity; GO:0016491 oxidoreductase activity;	K00051	E1.1.1.82; malate dehydrogenase (NADP+) [EC:1.1.1.82]	csv00710 Carbon fixation in photosynthetic organisms - Cucumis sativus (cucumber); csv01200 Carbon metabolism - Cucumis sativus (cucumber); csv00620 Pyruvate metabolism - Cucumis sativus (cucumber); csv01100 Metabolic pathways - Cucumis sativus (cucumber);	Lactate/malate dehydrogenase, C-terminal; NAD(P)-binding domain; Lactate/malate dehydrogenase, N-terminal; Lactate dehydrogenase/glycoside hydrolase, family 4, C-terminal;
Csa3G073870.1	"Trigger factor-like protein TIG, Chloroplastic OS=Arabidopsis thaliana GN=TIG PE=1 SV=1"	60.536	chloroplast	GO:0045184 establishment of protein localization; GO:0006810 transport; GO:0006457 protein folding; GO:0071702 organic substance transport; GO:0008104 protein localization; GO:0051179 localization; GO:0033036 macromolecule localization; GO:0009987 cellular process; GO:0015031 protein transport; GO:0051234 establishment of localization;			K03545			Trigger factor/SurA domain; Trigger factor, C-terminal; Trigger factor, ribosome-binding, bacterial;
Csa3G178520.1	Subtilisin-like protease SBT1.3 OS=Arabidopsis thaliana GN=SBT1.3 PE=2 SV=1	87.175	chloroplast	GO:0006508 proteolysis; GO:0008152 metabolic process; GO:0043170 macromolecule metabolic process; GO:0019538 protein metabolic process; GO:0044238 primary metabolic process; GO:0071704 organic substance metabolic process;		GO:0004252 serine-type endopeptidase activity; GO:0004175 endopeptidase activity; GO:0008233 peptidase activity; GO:0003824 catalytic activity; GO:0017171 serine hydrolase activity; GO:0008236 serine-type peptidase activity; GO:0070011 peptidase activity, acting on L-amino acid peptides; GO:0016787 hydrolase activity;				PA domain; Cucumisin-like catalytic domain; Peptidase S8/S53 domain; Peptidase S8 propeptide/proteinase inhibitor I9;
Csa1G043200.1	Kunitz trypsin inhibitor 2 OS=Arabidopsis thaliana GN=KTI2 PE=2 SV=1	23.003	chloroplast			GO:0030234 enzyme regulator activity; GO:0030414 peptidase inhibitor activity; GO:0061134 peptidase regulator activity; GO:0061135 endopeptidase regulator activity; GO:0004857 enzyme inhibitor activity; GO:0098772 molecular function regulator; GO:0004866 endopeptidase inhibitor activity;				Kunitz inhibitor ST1-like;
Csa6G168230.1		23.326	chloroplast
Csa7G398150.1	60S ribosomal protein L19-2 OS=Arabidopsis thaliana GN=RPL19B PE=2 SV=1	21.439	cytoplasm	GO:0006518 peptide metabolic process; GO:0043043 peptide biosynthetic process; GO:0044267 cellular protein metabolic process; GO:0006807 nitrogen compound metabolic process; GO:0009058 biosynthetic process; GO:0043603 cellular amide metabolic process; GO:0044238 primary metabolic process; GO:1901566 organonitrogen compound biosynthetic process; GO:1901576 organic substance biosynthetic process; G…	GO:0005840 ribosome; GO:0043226 organelle; GO:0043229 intracellular organelle; GO:0043232 intracellular non-membrane-bounded organelle; GO:0044464 cell part; GO:0005622 intracellular; GO:0005737 cytoplasm; GO:0032991 macromolecular complex; GO:0044424 intracellular part; GO:1990904 ribonucleoprotein complex; GO:0005623 cell; GO:0030529 intracellular ribonucleoprotein complex; GO:0044444 cytoplasm…	GO:0003735 structural constituent of ribosome; GO:0005198 structural molecule activity;				Ribosomal protein L19/L19e; Ribosomal protein L19/L19e, domain 3; Ribosomal protein L19/L19e, domain 1;
Csa3G122520.1	DEAD-box ATP-dependent RNA helicase 8 OS=Arabidopsis thaliana GN=RH8 PE=2 SV=1	63.713	chloroplast			GO:0005524 ATP binding; GO:1901265 nucleoside phosphate binding; GO:0001882 nucleoside binding; GO:0043167 ion binding; GO:0000166 nucleotide binding; GO:0097159 organic cyclic compound binding; GO:1901363 heterocyclic compound binding; GO:0032549 ribonucleoside binding; GO:0097367 carbohydrate derivative binding; GO:0032553 ribonucleotide binding; GO:0005488 binding; GO:0003676 nucleic acid bind…	K12614	DDX6; ATP-dependent RNA helicase DDX6/DHH1 [EC:3.6.4.13]	csv03018 RNA degradation - Cucumis sativus (cucumber);	RNA helicase, DEAD-box type, Q motif; DEAD/DEAH box helicase domain; P-loop containing nucleoside triphosphate hydrolase; Helicase superfamily 1/2, ATP-binding domain; Helicase, C-terminal;
Csa3G855340.1	Cytochrome P450 734A1 OS=Arabidopsis thaliana GN=CYP734A1 PE=2 SV=1	57.986	vacuolar membrane	GO:0044699 single-organism process; GO:0008152 metabolic process; GO:0055114 oxidation-reduction process; GO:0044710 single-organism metabolic process;		GO:0097159 organic cyclic compound binding; GO:1901363 heterocyclic compound binding; GO:0020037 heme binding; GO:0005506 iron ion binding; GO:0046914 transition metal ion binding; GO:0003824 catalytic activity; GO:0005488 binding; GO:0043167 ion binding; GO:0043169 cation binding; GO:0046872 metal ion binding; GO:0016705 oxidoreductase activity, acting on paired donors, with incorporation or red…
Csa3G469700.1	Bet1-like SNARE 1-2 OS=Arabidopsis thaliana GN=BET12 PE=2 SV=4	15.266	chloroplast			GO:0005515 protein binding; GO:0005488 binding;	K08504	BET1; blocked early in transport 1	csv04130 SNARE interactions in vesicular transport - Cucumis sativus (cucumber);	Target SNARE coiled-coil homology domain;
Csa5G638360.1		50.166	chloroplast
Csa5G198210.1		60.322	cytoplasm	GO:0009165 nucleotide biosynthetic process; GO:0006725 cellular aromatic compound metabolic process; GO:0009167 purine ribonucleoside monophosphate metabolic process; GO:0009259 ribonucleotide metabolic process; GO:0009117 nucleotide metabolic process; GO:0044699 single-organism process; GO:0009058 biosynthetic process; GO:1901566 organonitrogen compound biosynthetic process; GO:0009156 ribonucle…		GO:0016829 lyase activity; GO:0016840 carbon-nitrogen lyase activity; GO:0016842 amidine-lyase activity; GO:0004018 N6-(1,2-dicarboxyethyl)AMP AMP-lyase (fumarate-forming) activity; GO:0003824 catalytic activity;	K01756	purB; adenylosuccinate lyase [EC:4.3.2.2]	csv01110 Biosynthesis of secondary metabolites - Cucumis sativus (cucumber); csv00230 Purine metabolism - Cucumis sativus (cucumber); csv00250 Alanine, aspartate and glutamate metabolism - Cucumis sativus (cucumber); csv01100 Metabolic pathways - Cucumis sativus (cucumber);	Fumarase/histidase, N-terminal; Adenylosuccinate lyase PurB, C-terminal; L-Aspartase-like; Fumarate lyase, N-terminal;
Csa6G518380.1	"Magnesium-chelatase subunit ChlI, chloroplastic OS=Glycine max GN=CHLI PE=2 SV=1"	45.756	chloroplast	GO:0051188 cofactor biosynthetic process; GO:0046148 pigment biosynthetic process; GO:0006725 cellular aromatic compound metabolic process; GO:0015994 chlorophyll metabolic process; GO:0044699 single-organism process; GO:0009058 biosynthetic process; GO:1901566 organonitrogen compound biosynthetic process; GO:0044237 cellular metabolic process; GO:0071704 organic substance metabolic process; GO:0…		GO:0005524 ATP binding; GO:1901265 nucleoside phosphate binding; GO:0016874 ligase activity; GO:0001882 nucleoside binding; GO:0043167 ion binding; GO:0016851 magnesium chelatase activity; GO:0051002 ligase activity, forming nitrogen-metal bonds; GO:0051003 ligase activity, forming nitrogen-metal bonds, forming coordination complexes; GO:0000166 nucleotide binding; GO:0097159 organic cyclic compo…	K03405	chlI; magnesium chelatase subunit I [EC:6.6.1.1]	csv01110 Biosynthesis of secondary metabolites - Cucumis sativus (cucumber); csv00860 Porphyrin and chlorophyll metabolism - Cucumis sativus (cucumber); csv01100 Metabolic pathways - Cucumis sativus (cucumber);	AAA+ ATPase domain; Magnesium chelatase ChlI domain; P-loop containing nucleoside triphosphate hydrolase;
Csa6G400820.1	Vacuolar protein sorting-associated protein 36 OS=Arabidopsis thaliana GN=VPS36 PE=1 SV=1	29.651	nucleus			GO:1901981 phosphatidylinositol phosphate binding; GO:0032266 phosphatidylinositol-3-phosphate binding; GO:0005488 binding; GO:0005543 phospholipid binding; GO:0035091 phosphatidylinositol binding; GO:0043167 ion binding; GO:0008289 lipid binding; GO:0043130 ubiquitin binding; GO:0043168 anion binding; GO:0005515 protein binding; GO:0032182 ubiquitin-like protein binding;	K12190	VPS36; ESCRT-II complex subunit VPS36	csv04144 Endocytosis - Cucumis sativus (cucumber);	PH domain-like; Vacuolar protein sorting protein 36, GLUE domain;
Csa2G238880.1	Non-symbiotic hemoglobin 1 OS=Gossypium hirsutum GN=HB1 PE=2 SV=1	17.893	mitochondria			GO:0097159 organic cyclic compound binding; GO:1901363 heterocyclic compound binding; GO:0020037 heme binding; GO:0046906 tetrapyrrole binding; GO:0019825 oxygen binding; GO:0005488 binding;	K21894			Globin-like; Globin; Globin/Protoglobin;
Csa1G569430.1	REF/SRPP-like protein At3g05500 OS=Arabidopsis thaliana GN=At3g05500 PE=1 SV=1	26.704	chloroplast
Csa4G046790.1	Peptidyl-prolyl cis-trans isomerase Pin1 OS=Malus domestica GN=PIN1 PE=2 SV=1	13.238	mitochondria			GO:0016853 isomerase activity; GO:0003824 catalytic activity;	K09578			Peptidyl-prolyl cis-trans isomerase, PpiC-type;
Csa2G000940.3	Probable 2-oxoglutarate-dependent dioxygenase At3g50210 OS=Arabidopsis thaliana GN=At3g50210 PE=2 SV=1	37.828	cytoplasm	GO:0044699 single-organism process; GO:0008152 metabolic process; GO:0055114 oxidation-reduction process; GO:0044710 single-organism metabolic process;		GO:0003824 catalytic activity; GO:0016491 oxidoreductase activity;				Isopenicillin N synthase-like; Oxoglutarate/iron-dependent dioxygenase; Non-haem dioxygenase N-terminal domain;
Csa2G079100.1	Ammonium transporter 1 member 2 OS=Solanum lycopersicum GN=AMT1-2 PE=2 SV=1	54.939	chloroplast	GO:0006810 transport; GO:0055085 transmembrane transport; GO:0098655 cation transmembrane transport; GO:0034220 ion transmembrane transport; GO:0006812 cation transport; GO:0015696 ammonium transport; GO:0006811 ion transport; GO:0072488 ammonium transmembrane transport; GO:0051179 localization; GO:0071705 nitrogen compound transport; GO:0051234 establishment of localization;	GO:0016020 membrane;	GO:0008519 ammonium transmembrane transporter activity; GO:0015075 ion transmembrane transporter activity; GO:0022892 substrate-specific transporter activity; GO:0008324 cation transmembrane transporter activity; GO:0022891 substrate-specific transmembrane transporter activity; GO:0022857 transmembrane transporter activity; GO:0005215 transporter activity;	K03320			Ammonium transporter AmtB-like domain; Ammonium/urea transporter;
Csa7G447850.1	"Calcium-transporting ATPase 9, plasma membrane-type OS=Arabidopsis thaliana GN=ACA9 PE=2 SV=2"	118.53	plasma membrane	GO:0070588 calcium ion transmembrane transport; GO:0072511 divalent inorganic cation transport; GO:0098655 cation transmembrane transport; GO:0034220 ion transmembrane transport; GO:0098660 inorganic ion transmembrane transport; GO:0030001 metal ion transport; GO:0051234 establishment of localization; GO:0006810 transport; GO:0055085 transmembrane transport; GO:0006812 cation transport; GO:000681…	GO:0031224 intrinsic component of membrane; GO:0016020 membrane; GO:0016021 integral component of membrane; GO:0044425 membrane part;	GO:0042625 ATPase coupled ion transmembrane transporter activity; GO:1901265 nucleoside phosphate binding; GO:0015399 primary active transmembrane transporter activity; GO:0022892 substrate-specific transporter activity; GO:0016817 hydrolase activity, acting on acid anhydrides; GO:0005515 protein binding; GO:0016787 hydrolase activity; GO:0022891 substrate-specific transmembrane transporter activ…	K01537			P-type ATPase, transmembrane domain; Cation-transporting P-type ATPase, N-terminal; Calcium-transporting P-type ATPase, N-terminal autoinhibitory domain; P-type ATPase, A domain; P-type ATPase, cytoplasmic domain N; HAD-like domain; Cation-transporting P-type ATPase, C-terminal;
Csa3G627720.2	BTB/POZ domain-containing protein At5g48800 OS=Arabidopsis thaliana GN=At5g48800 PE=2 SV=1	64.08	nucleus							SKP1/BTB/POZ domain; NPH3 domain;
Csa6G522690.1	"Chlorophyll a-b binding protein of LHCII type I, chloroplastic (Fragment) OS=Cucumis sativus PE=2 SV=1"	28.143	chloroplast				K08912	LHCB1; light-harvesting complex II chlorophyll a/b binding protein 1	csv01100 Metabolic pathways - Cucumis sativus (cucumber); csv00196 Photosynthesis - antenna proteins - Cucumis sativus (cucumber);	Chlorophyll a/b binding protein domain;
Csa5G138460.1		95.741	nucleus
Csa5G082300.1	Nuclear pore complex protein NUP155 OS=Arabidopsis thaliana GN=NUP155 PE=1 SV=1	12.487	cytoplasm				K14312	NUP155; nuclear pore complex protein Nup155	csv03013 RNA transport - Cucumis sativus (cucumber);	Nucleoporin, Nup133/Nup155-like, N-terminal;
Csa6G505820.1	Transcription initiation factor TFIID subunit 14b OS=Arabidopsis thaliana GN=TAF14B PE=1 SV=1	30.797	nucleus	GO:0050794 regulation of cellular process; GO:0010468 regulation of gene expression; GO:0006355 regulation of transcription, DNA-templated; GO:0031326 regulation of cellular biosynthetic process; GO:0080090 regulation of primary metabolic process; GO:0060255 regulation of macromolecule metabolic process; GO:0019219 regulation of nucleobase-containing compound metabolic process; GO:0010556 regulat…			K11341
Csa4G123360.1	Biogenesis of lysosome-related organelles complex 1 subunit 2 OS=Arabidopsis thaliana GN=BLOS2 PE=1 SV=1	13.763	cytoplasm				K16750
Csa1G050280.1	4-coumarate--CoA ligase-like 9 OS=Arabidopsis thaliana GN=4CLL9 PE=1 SV=2	60.775	plasma membrane	GO:0008152 metabolic process;		GO:0003824 catalytic activity;				AMP-binding enzyme C-terminal domain; AMP-dependent synthetase/ligase;
Csa3G002510.2	DNA-directed RNA polymerase III subunit 1 OS=Arabidopsis thaliana GN=NRPC1 PE=2 SV=1	208.18	nucleus	GO:0018130 heterocycle biosynthetic process; GO:0006725 cellular aromatic compound metabolic process; GO:0097659 nucleic acid-templated transcription; GO:0034654 nucleobase-containing compound biosynthetic process; GO:1901360 organic cyclic compound metabolic process; GO:0006807 nitrogen compound metabolic process; GO:0032774 RNA biosynthetic process; GO:0009058 biosynthetic process; GO:0044238 p…	GO:0005665 DNA-directed RNA polymerase II, core complex; GO:0043229 intracellular organelle; GO:0000428 DNA-directed RNA polymerase complex; GO:0055029 nuclear DNA-directed RNA polymerase complex; GO:0061695 transferase complex, transferring phosphorus-containing groups; GO:0044446 intracellular organelle part; GO:0030880 RNA polymerase complex; GO:0031981 nuclear lumen; GO:0032991 macromolecular…	GO:0097159 organic cyclic compound binding; GO:1901363 heterocyclic compound binding; GO:0003677 DNA binding; GO:0016779 nucleotidyltransferase activity; GO:0034062 5'-3' RNA polymerase activity; GO:0003824 catalytic activity; GO:0097747 RNA polymerase activity; GO:0005488 binding; GO:0003676 nucleic acid binding; GO:0003899 DNA-directed 5'-3' RNA polymerase activity; GO:0016740 transferase activ…	K03006	RPB1; DNA-directed RNA polymerase II subunit RPB1 [EC:2.7.7.6]	csv00230 Purine metabolism - Cucumis sativus (cucumber); csv00240 Pyrimidine metabolism - Cucumis sativus (cucumber); csv03020 RNA polymerase - Cucumis sativus (cucumber); csv01100 Metabolic pathways - Cucumis sativus (cucumber);	RNA polymerase, N-terminal; RNA polymerase, alpha subunit; RNA polymerase Rpb1, domain 7; RNA polymerase Rpb1, domain 3; RNA polymerase Rpb1, domain 1; RNA polymerase Rpb1, domain 4; RNA polymerase Rpb1, domain 5; RNA polymerase Rpb1, domain 6;
Csa1G481200.1	Exocyst complex component EXO70H1 OS=Arabidopsis thaliana GN=EXO70H1 PE=1 SV=1	70.481	chloroplast	GO:0006810 transport; GO:1902578 single-organism localization; GO:0032940 secretion by cell; GO:0016192 vesicle-mediated transport; GO:0044763 single-organism cellular process; GO:0044699 single-organism process; GO:0051179 localization; GO:0009987 cellular process; GO:0051234 establishment of localization; GO:0006887 exocytosis; GO:0044765 single-organism transport; GO:0046903 secretion;	GO:0005938 cell cortex; GO:0044464 cell part; GO:0044448 cell cortex part; GO:0005622 intracellular; GO:0071944 cell periphery; GO:0005737 cytoplasm; GO:0099568 cytoplasmic region; GO:0032991 macromolecular complex; GO:0044424 intracellular part; GO:0000145 exocyst; GO:0043234 protein complex; GO:0005623 cell; GO:0044444 cytoplasmic part; GO:0099023 tethering complex;		K07195			Cullin repeat-like-containing domain;
Csa3G119630.1	Cyclic nucleotide-gated ion channel 1 OS=Arabidopsis thaliana GN=CNGC1 PE=1 SV=1	81.931	plasma membrane	GO:0006810 transport; GO:0055085 transmembrane transport; GO:0051179 localization; GO:0006811 ion transport; GO:0051234 establishment of localization;	GO:0016020 membrane;	GO:0015075 ion transmembrane transporter activity; GO:0022838 substrate-specific channel activity; GO:0022803 passive transmembrane transporter activity; GO:0022892 substrate-specific transporter activity; GO:0005216 ion channel activity; GO:0015267 channel activity; GO:0022891 substrate-specific transmembrane transporter activity; GO:0022857 transmembrane transporter activity; GO:0005215 transpo…	K05391	CNGC; cyclic nucleotide gated channel, plant	csv04626 Plant-pathogen interaction - Cucumis sativus (cucumber);	Cyclic nucleotide-binding domain; Cyclic nucleotide-binding-like; Ion transport domain; RmlC-like jelly roll fold;
Csa4G296110.1	"Ribonuclease II, chloroplastic/mitochondrial OS=Arabidopsis thaliana GN=RNR1 PE=2 SV=1"	91.169	cytoplasm							Winged helix-turn-helix DNA-binding domain; Nucleic acid-binding, OB-fold;
Csa1G163140.2	60S ribosomal protein L10a OS=Oryza sativa subsp. indica GN=RPL10A PE=3 SV=1	24.623	cytoplasm	GO:0006518 peptide metabolic process; GO:0043043 peptide biosynthetic process; GO:0044267 cellular protein metabolic process; GO:0006807 nitrogen compound metabolic process; GO:0009058 biosynthetic process; GO:0043603 cellular amide metabolic process; GO:0044238 primary metabolic process; GO:1901566 organonitrogen compound biosynthetic process; GO:1901576 organic substance biosynthetic process; G…	GO:0043229 intracellular organelle; GO:0005840 ribosome; GO:0043232 intracellular non-membrane-bounded organelle; GO:0005737 cytoplasm; GO:0044446 intracellular organelle part; GO:0032991 macromolecular complex; GO:0044424 intracellular part; GO:0005623 cell; GO:0044422 organelle part; GO:0043228 non-membrane-bounded organelle; GO:0043226 organelle; GO:0015934 large ribosomal subunit; GO:0044464 …	GO:0097159 organic cyclic compound binding; GO:1901363 heterocyclic compound binding; GO:0003723 RNA binding; GO:0005488 binding; GO:0003676 nucleic acid binding; GO:0005198 structural molecule activity; GO:0003735 structural constituent of ribosome;	K02865	RP-L10Ae; large subunit ribosomal protein L10Ae	csv03010 Ribosome - Cucumis sativus (cucumber);	Ribosomal protein L1-like; Ribosomal protein L1, 3-layer alpha/beta-sandwich; Ribosomal protein L1, 2-layer alpha/beta-sandwich;
Csa1G004250.2	Cell division cycle protein 48 homolog OS=Glycine max GN=CDC48 PE=2 SV=1	79.69	cytoplasm			GO:0005524 ATP binding; GO:1901265 nucleoside phosphate binding; GO:0001882 nucleoside binding; GO:0043167 ion binding; GO:0016787 hydrolase activity; GO:0000166 nucleotide binding; GO:0097159 organic cyclic compound binding; GO:1901363 heterocyclic compound binding; GO:0032549 ribonucleoside binding; GO:0097367 carbohydrate derivative binding; GO:0003824 catalytic activity; GO:0032553 ribonucleo…				CDC48 domain 2-like; ATPase, AAA-type, core; AAA+ ATPase domain; CDC48, domain 2; P-loop containing nucleoside triphosphate hydrolase;
Csa4G049090.1	40S ribosomal protein S10-1 OS=Arabidopsis thaliana GN=RPS10A PE=2 SV=1	20.006	nucleus				K02947	RP-S10e; small subunit ribosomal protein S10e	csv03010 Ribosome - Cucumis sativus (cucumber);	Plectin/S10, N-terminal;
Csa3G901160.1	Zinc finger CCCH domain-containing protein 12 OS=Arabidopsis thaliana GN=At1g32360 PE=2 SV=1	38.227	nucleus			GO:0046872 metal ion binding; GO:0043169 cation binding; GO:0005488 binding; GO:0043167 ion binding;				Zinc finger, CCCH-type;
Csa6G055960.1	5-formyltetrahydrofolate cyclo-ligase-like protein COG0212 OS=Arabidopsis thaliana GN=COG0212 PE=2 SV=1	28.467	chloroplast				K01934	MTHFS; 5-formyltetrahydrofolate cyclo-ligase [EC:6.3.3.2]	csv00670 One carbon pool by folate - Cucumis sativus (cucumber); csv01100 Metabolic pathways - Cucumis sativus (cucumber);	5-formyltetrahydrofolate cyclo-ligase-like domain;
Csa3G775240.1	Monodehydroascorbate reductase OS=Solanum lycopersicum GN=AFRR PE=1 SV=1	47.114	cytoplasm	GO:0050794 regulation of cellular process; GO:0042592 homeostatic process; GO:0065008 regulation of biological quality; GO:0008152 metabolic process; GO:0050789 regulation of biological process; GO:0055114 oxidation-reduction process; GO:0044710 single-organism metabolic process; GO:0045454 cell redox homeostasis; GO:0044763 single-organism cellular process; GO:0019725 cellular homeostasis; GO:00…		GO:0097159 organic cyclic compound binding; GO:1901363 heterocyclic compound binding; GO:1901265 nucleoside phosphate binding; GO:0050660 flavin adenine dinucleotide binding; GO:0003824 catalytic activity; GO:0005488 binding; GO:0043167 ion binding; GO:0043168 anion binding; GO:0000166 nucleotide binding; GO:0048037 cofactor binding; GO:0016491 oxidoreductase activity; GO:0036094 small molecule b…	K08232	E1.6.5.4; monodehydroascorbate reductase (NADH) [EC:1.6.5.4]	csv00053 Ascorbate and aldarate metabolism - Cucumis sativus (cucumber); csv01100 Metabolic pathways - Cucumis sativus (cucumber);	FAD/NAD-linked reductase, dimerisation domain; Pyridine nucleotide-disulphide oxidoreductase, dimerisation domain; FAD/NAD(P)-binding domain;
Csa1G305740.1	Protein arginine N-methyltransferase PRMT10 OS=Arabidopsis thaliana GN=PRMT10 PE=1 SV=1	43.182	cytoskeleton	GO:0044267 cellular protein metabolic process; GO:0044238 primary metabolic process; GO:0044237 cellular metabolic process; GO:0032259 methylation; GO:0071704 organic substance metabolic process; GO:0008152 metabolic process; GO:0008213 protein alkylation; GO:0006479 protein methylation; GO:0043414 macromolecule methylation; GO:0044260 cellular macromolecule metabolic process; GO:0006464 cellular…		GO:0016741 transferase activity, transferring one-carbon groups; GO:0008168 methyltransferase activity; GO:0003824 catalytic activity; GO:0016740 transferase activity;	K11434			S-adenosyl-L-methionine-dependent methyltransferase;
Csa7G071670.1	Probable carbohydrate esterase At4g34215 OS=Arabidopsis thaliana GN=At4g34215 PE=1 SV=2	28.37	cytoplasm							Sialate O-acetylesterase domain; SGNH hydrolase-type esterase domain;
Csa7G047250.1	Protein STRUBBELIG-RECEPTOR FAMILY 3 OS=Arabidopsis thaliana GN=SRF3 PE=2 SV=1	85.222	plasma membrane	GO:0016310 phosphorylation; GO:0044267 cellular protein metabolic process; GO:0044238 primary metabolic process; GO:0044237 cellular metabolic process; GO:0006796 phosphate-containing compound metabolic process; GO:0071704 organic substance metabolic process; GO:0008152 metabolic process; GO:0006468 protein phosphorylation; GO:0006793 phosphorus metabolic process; GO:0044260 cellular macromolecul…		GO:0005524 ATP binding; GO:1901265 nucleoside phosphate binding; GO:0016773 phosphotransferase activity, alcohol group as acceptor; GO:0001882 nucleoside binding; GO:0043167 ion binding; GO:0004672 protein kinase activity; GO:0000166 nucleotide binding; GO:0097159 organic cyclic compound binding; GO:1901363 heterocyclic compound binding; GO:0032549 ribonucleoside binding; GO:0097367 carbohydrate …				Protein kinase domain; Serine-threonine/tyrosine-protein kinase catalytic domain; Leucine-rich repeat domain, L domain-like; Concanavalin A-like lectin/glucanase domain; Protein kinase-like domain;
Csa3G129760.1		46.597	cytoplasm
Csa4G286940.1	"Lipoxygenase 2.3, chloroplastic OS=Hordeum vulgare GN=LOX2.3 PE=1 SV=1"	29.264	extracellular	GO:0044699 single-organism process; GO:0008152 metabolic process; GO:0055114 oxidation-reduction process; GO:0044710 single-organism metabolic process;		GO:0016702 oxidoreductase activity, acting on single donors with incorporation of molecular oxygen, incorporation of two atoms of oxygen; GO:0016701 oxidoreductase activity, acting on single donors with incorporation of molecular oxygen; GO:0003824 catalytic activity; GO:0005488 binding; GO:0051213 dioxygenase activity; GO:0043167 ion binding; GO:0043169 cation binding; GO:0046872 metal ion bindi…				PLAT/LH2 domain; Lipoxygenase, domain 3; Lipoxygenase, C-terminal;
Csa3G047850.1		58.802	nucleus
Csa3G133190.1	Inosine triphosphate pyrophosphatase OS=Vitis vinifera GN=VIT_05s0051g00580 PE=2 SV=1	22.228	chloroplast	GO:0006725 cellular aromatic compound metabolic process; GO:0046434 organophosphate catabolic process; GO:0044699 single-organism process; GO:0044237 cellular metabolic process; GO:0006796 phosphate-containing compound metabolic process; GO:0071704 organic substance metabolic process; GO:0044270 cellular nitrogen compound catabolic process; GO:0008152 metabolic process; GO:1901292 nucleoside phos…		GO:0047429 nucleoside-triphosphate diphosphatase activity; GO:0016817 hydrolase activity, acting on acid anhydrides; GO:0016787 hydrolase activity; GO:0016462 pyrophosphatase activity; GO:0016818 hydrolase activity, acting on acid anhydrides, in phosphorus-containing anhydrides; GO:0003824 catalytic activity;	K01519	ITPA; inosine triphosphate pyrophosphatase [EC:3.6.1.-]	csv00230 Purine metabolism - Cucumis sativus (cucumber); csv01100 Metabolic pathways - Cucumis sativus (cucumber);
Csa6G366520.3	Protein SPIRAL1-like 1 OS=Arabidopsis thaliana GN=SP1L1 PE=2 SV=1	11.691	nucleus				K18635
Csa2G336130.1	Glutathione S-transferase zeta class OS=Euphorbia esula PE=2 SV=1	24.801	cytoplasm	GO:0009072 aromatic amino acid family metabolic process; GO:0006725 cellular aromatic compound metabolic process; GO:0044281 small molecule metabolic process; GO:0044763 single-organism cellular process; GO:1901360 organic cyclic compound metabolic process; GO:0006807 nitrogen compound metabolic process; GO:0044699 single-organism process; GO:0044238 primary metabolic process; GO:0044237 cellular…	GO:0044424 intracellular part; GO:0005623 cell; GO:0044464 cell part; GO:0005622 intracellular; GO:0005737 cytoplasm;	GO:0005515 protein binding; GO:0003824 catalytic activity; GO:0005488 binding;	K01800	maiA; maleylacetoacetate isomerase [EC:5.2.1.2]	csv00350 Tyrosine metabolism - Cucumis sativus (cucumber); csv01100 Metabolic pathways - Cucumis sativus (cucumber);	Glutathione S-transferase, C-terminal; Glutathione S-transferase, C-terminal-like; Glutathione S-transferases, class Zeta , N-terminal; Glutathione S-transferases, class Zeta , C-terminal; Thioredoxin-like fold; Glutathione S-transferase, N-terminal;
Csa5G623490.1	Serine carboxypeptidase-like 27 OS=Arabidopsis thaliana GN=SCPL27 PE=2 SV=1	51.695	chloroplast	GO:0006508 proteolysis; GO:0008152 metabolic process; GO:0043170 macromolecule metabolic process; GO:0019538 protein metabolic process; GO:0044238 primary metabolic process; GO:0071704 organic substance metabolic process;		GO:0004180 carboxypeptidase activity; GO:0008233 peptidase activity; GO:0008238 exopeptidase activity; GO:0003824 catalytic activity; GO:0017171 serine hydrolase activity; GO:0008236 serine-type peptidase activity; GO:0070011 peptidase activity, acting on L-amino acid peptides; GO:0016787 hydrolase activity; GO:0004185 serine-type carboxypeptidase activity; GO:0070008 serine-type exopeptidase act…	K16297			Alpha/Beta hydrolase fold;
Csa2G248640.1	Protein RER1A OS=Arabidopsis thaliana GN=RER1A PE=1 SV=1	22.362	vacuolar membrane		GO:0031224 intrinsic component of membrane; GO:0016020 membrane; GO:0016021 integral component of membrane; GO:0044425 membrane part;
Csa6G410660.1	"Ribosome-recycling factor, chloroplastic OS=Arabidopsis thaliana GN=RRF PE=2 SV=2"	31.181	chloroplast	GO:0006518 peptide metabolic process; GO:0043043 peptide biosynthetic process; GO:0044267 cellular protein metabolic process; GO:0006807 nitrogen compound metabolic process; GO:0009058 biosynthetic process; GO:0043603 cellular amide metabolic process; GO:0044238 primary metabolic process; GO:1901566 organonitrogen compound biosynthetic process; GO:1901576 organic substance biosynthetic process; G…			K02838			Ribosome recycling factor domain;
Csa1G024260.1		49.533	chloroplast				K17413			Ribosomal protein S24/S35, mitochondrial, conserved domain;
Csa4G658590.1	Catalase isozyme 1 OS=Cucurbita pepo GN=CAT1 PE=2 SV=1	57.087	peroxisome	GO:0008152 metabolic process; GO:0006950 response to stress; GO:0055114 oxidation-reduction process; GO:0044710 single-organism metabolic process; GO:0006979 response to oxidative stress; GO:0044699 single-organism process; GO:0050896 response to stimulus;		GO:0097159 organic cyclic compound binding; GO:1901363 heterocyclic compound binding; GO:0020037 heme binding; GO:0003824 catalytic activity; GO:0005488 binding; GO:0016209 antioxidant activity; GO:0004096 catalase activity; GO:0004601 peroxidase activity; GO:0046906 tetrapyrrole binding; GO:0016491 oxidoreductase activity; GO:0016684 oxidoreductase activity, acting on peroxide as acceptor;	K03781	katE; catalase [EC:1.11.1.6]	csv01110 Biosynthesis of secondary metabolites - Cucumis sativus (cucumber); csv04146 Peroxisome - Cucumis sativus (cucumber); csv00630 Glyoxylate and dicarboxylate metabolism - Cucumis sativus (cucumber); csv04016 MAPK signaling pathway - plant - Cucumis sativus (cucumber); csv01200 Carbon metabolism - Cucumis sativus (cucumber); csv00380 Tryptophan metabolism - Cucumis sativus (cucumber);	Catalase-like domain; Catalase core domain; Catalase immune-responsive domain;
Csa2G264600.1	Isoform 2 of Thaumatin-like protein 1 OS=Arabidopsis thaliana GN=TLP1	30.582	extracellular
Csa1G560830.1	"Isoform 2 of DEAD-box ATP-dependent RNA helicase 3, chloroplastic OS=Arabidopsis thaliana GN=RH3"	82.113	chloroplast		GO:0043226 organelle; GO:0043231 intracellular membrane-bounded organelle; GO:0043229 intracellular organelle; GO:0005634 nucleus; GO:0044464 cell part; GO:0005622 intracellular; GO:0044424 intracellular part; GO:0043227 membrane-bounded organelle; GO:0005623 cell;	GO:1901265 nucleoside phosphate binding; GO:0016817 hydrolase activity, acting on acid anhydrides; GO:0016787 hydrolase activity; GO:1901363 heterocyclic compound binding; GO:0097159 organic cyclic compound binding; GO:0016462 pyrophosphatase activity; GO:0003824 catalytic activity; GO:0032553 ribonucleotide binding; GO:0005488 binding; GO:0032550 purine ribonucleoside binding; GO:0043169 cation …				DEAD/DEAH box helicase domain; RNA helicase, DEAD-box type, Q motif; GUCT; P-loop containing nucleoside triphosphate hydrolase; Helicase superfamily 1/2, ATP-binding domain; Zinc finger, CCHC-type; Helicase, C-terminal;
Csa5G429450.1	Receptor protein kinase TMK1 OS=Arabidopsis thaliana GN=TMK1 PE=1 SV=1	104.17	extracellular	GO:0016310 phosphorylation; GO:0044267 cellular protein metabolic process; GO:0044238 primary metabolic process; GO:0044237 cellular metabolic process; GO:0006796 phosphate-containing compound metabolic process; GO:0071704 organic substance metabolic process; GO:0008152 metabolic process; GO:0006468 protein phosphorylation; GO:0006793 phosphorus metabolic process; GO:0044260 cellular macromolecul…		GO:0005524 ATP binding; GO:1901265 nucleoside phosphate binding; GO:0016773 phosphotransferase activity, alcohol group as acceptor; GO:0001882 nucleoside binding; GO:0043167 ion binding; GO:0005515 protein binding; GO:0004672 protein kinase activity; GO:0000166 nucleotide binding; GO:0097159 organic cyclic compound binding; GO:1901363 heterocyclic compound binding; GO:0032549 ribonucleoside bindi…				Protein kinase domain; Leucine-rich repeat-containing N-terminal, plant-type; Leucine-rich repeat domain, L domain-like; Concanavalin A-like lectin/glucanase domain; Protein kinase-like domain;
Csa6G517390.1	Serine/threonine-protein kinase HT1 OS=Arabidopsis thaliana GN=HT1 PE=1 SV=1	55.874	nucleus	GO:0016310 phosphorylation; GO:0044267 cellular protein metabolic process; GO:0044238 primary metabolic process; GO:0044237 cellular metabolic process; GO:0006796 phosphate-containing compound metabolic process; GO:0071704 organic substance metabolic process; GO:0008152 metabolic process; GO:0006468 protein phosphorylation; GO:0006793 phosphorus metabolic process; GO:0044260 cellular macromolecul…		GO:0005524 ATP binding; GO:1901265 nucleoside phosphate binding; GO:0016773 phosphotransferase activity, alcohol group as acceptor; GO:0001882 nucleoside binding; GO:0043167 ion binding; GO:0004672 protein kinase activity; GO:0000166 nucleotide binding; GO:0097159 organic cyclic compound binding; GO:1901363 heterocyclic compound binding; GO:0032549 ribonucleoside binding; GO:0097367 carbohydrate …				Protein kinase domain; Serine-threonine/tyrosine-protein kinase catalytic domain; Protein kinase-like domain;
Csa3G734060.1	Coatomer subunit delta OS=Arabidopsis thaliana GN=At5g05010 PE=1 SV=2	57.932	chloroplast	GO:0006810 transport; GO:0051179 localization; GO:0051234 establishment of localization;			K20471			Mu homology domain; Longin-like domain;
Csa3G009490.1	"33 kDa ribonucleoprotein, chloroplastic OS=Nicotiana sylvestris PE=1 SV=1"	31.658	chloroplast			GO:0097159 organic cyclic compound binding; GO:1901363 heterocyclic compound binding; GO:1901265 nucleoside phosphate binding; GO:0005488 binding; GO:0003676 nucleic acid binding; GO:0000166 nucleotide binding; GO:0036094 small molecule binding;				RNA recognition motif domain; Nucleotide-binding alpha-beta plait domain;
Csa1G025120.1	"Zinc finger protein VAR3, chloroplastic OS=Arabidopsis thaliana GN=VAR3 PE=1 SV=2"	50.228	chloroplast,mitochondria			GO:0043169 cation binding; GO:0046872 metal ion binding; GO:0008270 zinc ion binding; GO:0046914 transition metal ion binding; GO:0005488 binding; GO:0043167 ion binding;				Zinc finger, RanBP2-type;
Csa7G431360.1	Nudix hydrolase 3 OS=Arabidopsis thaliana GN=NUDT3 PE=1 SV=1	169.04	cytoplasm			GO:0097159 organic cyclic compound binding; GO:1901363 heterocyclic compound binding; GO:0003677 DNA binding; GO:0005488 binding; GO:0003676 nucleic acid binding;	K12860	CDC5L; pre-mRNA-splicing factor CDC5/CEF1	csv03040 Spliceosome - Cucumis sativus (cucumber);	SANT/Myb domain; Pre-mRNA splicing factor component Cdc5p/Cef1; Homeobox domain-like; Myb domain;
Csa2G435500.1	Pentatricopeptide repeat-containing protein At1g10270 OS=Arabidopsis thaliana GN=GRP23 PE=1 SV=1	92.298	chloroplast			GO:0005515 protein binding; GO:0005488 binding;				Tetratricopeptide-like helical domain;
Csa1G571860.1	"Dihydroorotate dehydrogenase (quinone), mitochondrial OS=Arabidopsis thaliana GN=PYRD PE=1 SV=2"	48.401	chloroplast	GO:0006725 cellular aromatic compound metabolic process; GO:0044699 single-organism process; GO:0009058 biosynthetic process; GO:1901566 organonitrogen compound biosynthetic process; GO:0044237 cellular metabolic process; GO:0071704 organic substance metabolic process; GO:0072528 pyrimidine-containing compound biosynthetic process; GO:0008152 metabolic process; GO:0046483 heterocycle metabolic pr…	GO:0016020 membrane; GO:0044424 intracellular part; GO:0005623 cell; GO:0044464 cell part; GO:0005622 intracellular; GO:0005737 cytoplasm;	GO:0004152 dihydroorotate dehydrogenase activity; GO:0016627 oxidoreductase activity, acting on the CH-CH group of donors; GO:0016635 oxidoreductase activity, acting on the CH-CH group of donors, quinone or related compound as acceptor; GO:0003824 catalytic activity; GO:0016491 oxidoreductase activity;	K00254	DHODH; dihydroorotate dehydrogenase [EC:1.3.5.2]	csv00240 Pyrimidine metabolism - Cucumis sativus (cucumber); csv01100 Metabolic pathways - Cucumis sativus (cucumber);	Aldolase-type TIM barrel; Dihydroorotate dehydrogenase domain;
Csa3G827210.1	Cullin-3A OS=Arabidopsis thaliana GN=CUL3A PE=1 SV=1	85.575	cytoplasm	GO:0043632 modification-dependent macromolecule catabolic process; GO:0044265 cellular macromolecule catabolic process; GO:0051603 proteolysis involved in cellular protein catabolic process; GO:0044257 cellular protein catabolic process; GO:0019941 modification-dependent protein catabolic process; GO:0044267 cellular protein metabolic process; GO:0006511 ubiquitin-dependent protein catabolic proc…		GO:0005515 protein binding; GO:0031625 ubiquitin protein ligase binding; GO:0044389 ubiquitin-like protein ligase binding; GO:0005488 binding; GO:0019899 enzyme binding;	K03869	CUL3; cullin 3	csv04120 Ubiquitin mediated proteolysis - Cucumis sativus (cucumber);	Winged helix-turn-helix DNA-binding domain; Cullin homology; Cullin protein, neddylation domain; Cullin, N-terminal; Cullin repeat-like-containing domain;
Csa6G061740.1		66.092	nucleus							Alpha/Beta hydrolase fold; Serine aminopeptidase, S33;
Csa1G570770.1		34.501	mitochondria				K17426			Tim44-like domain; NTF2-like domain;
Csa3G524580.1	"DNA repair protein recA homolog 1, chloroplastic OS=Arabidopsis thaliana GN=RECA PE=2 SV=1"	45.263	chloroplast	GO:0033554 cellular response to stress; GO:0051716 cellular response to stimulus; GO:0006725 cellular aromatic compound metabolic process; GO:0006950 response to stress; GO:0006259 DNA metabolic process; GO:1901360 organic cyclic compound metabolic process; GO:0006807 nitrogen compound metabolic process; GO:0044238 primary metabolic process; GO:0050896 response to stimulus; GO:0044237 cellular me…		GO:0003677 DNA binding; GO:0005524 ATP binding; GO:1901265 nucleoside phosphate binding; GO:0001882 nucleoside binding; GO:0043167 ion binding; GO:0016817 hydrolase activity, acting on acid anhydrides; GO:0003697 single-stranded DNA binding; GO:0016787 hydrolase activity; GO:0000166 nucleotide binding; GO:0017111 nucleoside-triphosphatase activity; GO:0016887 ATPase activity; GO:1901363 heterocyc…	K03553	recA; recombination protein RecA	csv03440 Homologous recombination - Cucumis sativus (cucumber);	DNA recombination and repair protein RecA-like, ATP-binding domain; AAA+ ATPase domain; DNA recombination and repair protein RecA, C-terminal; P-loop containing nucleoside triphosphate hydrolase; DNA recombination and repair protein RecA, monomer-monomer interface;
Csa3G017210.1	Vesicle-associated protein 2-1 OS=Arabidopsis thaliana GN=PVA21 PE=1 SV=1	24.327	chloroplast							PapD-like; Major sperm protein (MSP) domain;
Csa4G315020.1	Protein SCAR2 OS=Arabidopsis thaliana GN=SCAR2 PE=1 SV=1	171.36	nucleus			GO:0003779 actin binding; GO:0005515 protein binding; GO:0008092 cytoskeletal protein binding; GO:0005488 binding;				WH2 domain;
Csa7G201920.1	Elongation factor 2 OS=Beta vulgaris PE=2 SV=1	108.53	nucleus			GO:1901265 nucleoside phosphate binding; GO:0001882 nucleoside binding; GO:0043167 ion binding; GO:0016817 hydrolase activity, acting on acid anhydrides; GO:0016787 hydrolase activity; GO:0000166 nucleotide binding; GO:0017111 nucleoside-triphosphatase activity; GO:0097159 organic cyclic compound binding; GO:1901363 heterocyclic compound binding; GO:0032549 ribonucleoside binding; GO:0097367 carb…	K14536	RIA1; ribosome assembly protein 1 [EC:3.6.5.-]	csv03008 Ribosome biogenesis in eukaryotes - Cucumis sativus (cucumber);	P-loop containing nucleoside triphosphate hydrolase; Transcription factor, GTP-binding domain; Small GTP-binding protein domain; Translation elongation factor EFG, V domain; Ribosomal protein S5 domain 2-type fold; Ribosomal protein S5 domain 2-type fold, subgroup; Elongation factor G, III-V domain; Translation protein, beta-barrel domain;
Csa5G002570.1	NADPH-dependent pterin aldehyde reductase OS=Arabidopsis thaliana GN=At1g10310 PE=1 SV=1	28.333	cytoplasm			GO:0003824 catalytic activity; GO:0016491 oxidoreductase activity;				NAD(P)-binding domain;
CsaUNG029170.1	Leucine-rich repeat extensin-like protein 3 OS=Arabidopsis thaliana GN=LRX3 PE=1 SV=1	49.291	chloroplast							Leucine-rich repeat domain, L domain-like;
Csa3G865360.2	Protein GID8 homolog OS=Arabidopsis thaliana GN=GID8 PE=1 SV=1	20.533	cytoplasm			GO:0005515 protein binding; GO:0005488 binding;				CTLH/CRA C-terminal to LisH motif domain; CTLH, C-terminal LisH motif; LIS1 homology motif; CRA domain;
Csa4G011040.1	"Peptidyl-prolyl cis-trans isomerase FKBP16-3, chloroplastic OS=Arabidopsis thaliana GN=FKBP16-3 PE=1 SV=2"	24.341	chloroplast				K01802			FKBP-type peptidyl-prolyl cis-trans isomerase domain;
Csa6G509710.2	Plant intracellular Ras-group-related LRR protein 4 OS=Arabidopsis thaliana GN=PIRL4 PE=1 SV=1	64.386	cytoplasm			GO:0005515 protein binding; GO:0005488 binding;				Leucine-rich repeat domain, L domain-like;
Csa3G812230.1	Isoform 3 of Beta-glucosidase 11 OS=Arabidopsis thaliana GN=BGLU11	57.503	chloroplast	GO:0008152 metabolic process; GO:0005975 carbohydrate metabolic process; GO:0044238 primary metabolic process; GO:0071704 organic substance metabolic process;		GO:0004553 hydrolase activity, hydrolyzing O-glycosyl compounds; GO:0016787 hydrolase activity; GO:0003824 catalytic activity; GO:0016798 hydrolase activity, acting on glycosyl bonds;				Glycoside hydrolase superfamily; Glycoside hydrolase, catalytic domain;
Csa5G580660.1	"Ferredoxin-thioredoxin reductase, variable chain OS=Zea mays PE=1 SV=1"	19.403	chloroplast	GO:0008152 metabolic process; GO:0044237 cellular metabolic process; GO:0009987 cellular process; GO:0015979 photosynthesis;						Ferredoxin thioredoxin reductase, alpha chain; Electron transport accessory protein-like domain;
Csa3G874380.1	Probable nucleoredoxin 2 OS=Oryza sativa subsp. japonica GN=Os01g0794400 PE=2 SV=1	46.52	cytoplasm	GO:0050794 regulation of cellular process; GO:0042592 homeostatic process; GO:0065008 regulation of biological quality; GO:0050789 regulation of biological process; GO:0045454 cell redox homeostasis; GO:0044763 single-organism cellular process; GO:0019725 cellular homeostasis; GO:0044699 single-organism process; GO:0009987 cellular process; GO:0065007 biological regulation;			K17609			DC1; Thioredoxin domain; Thioredoxin-like fold;
Csa2G068690.1	DExH-box ATP-dependent RNA helicase DExH10 OS=Arabidopsis thaliana GN=HEN2 PE=1 SV=2	8.8981	chloroplast							ATP-dependent RNA helicase Ski2, C-terminal;
Csa3G115030.3	"Cytochrome c1-1, heme protein, mitochondrial OS=Solanum tuberosum GN=CYCL PE=2 SV=1"	33.791	mitochondria			GO:0097159 organic cyclic compound binding; GO:1901363 heterocyclic compound binding; GO:0009055 electron carrier activity; GO:0020037 heme binding; GO:0046906 tetrapyrrole binding; GO:0005488 binding;	K00413	CYC1; ubiquinol-cytochrome c reductase cytochrome c1 subunit	csv00190 Oxidative phosphorylation - Cucumis sativus (cucumber); csv01100 Metabolic pathways - Cucumis sativus (cucumber);	Cytochrome c1, transmembrane anchor, C-terminal; Cytochrome c-like domain;
Csa1G597100.1	Methylthioribose-1-phosphate isomerase OS=Populus trichocarpa GN=POPTRDRAFT_832064 PE=3 SV=2	40.068	cytoskeleton	GO:0009058 biosynthetic process; GO:0008152 metabolic process; GO:0044237 cellular metabolic process; GO:0009987 cellular process; GO:0044249 cellular biosynthetic process;			K08963	mtnA; methylthioribose-1-phosphate isomerase [EC:5.3.1.23]	csv00270 Cysteine and methionine metabolism - Cucumis sativus (cucumber); csv01100 Metabolic pathways - Cucumis sativus (cucumber);	Methylthioribose-1-phosphate isomerase-like, N-terminal domain;
Csa6G301080.1	Putative respiratory burst oxidase homolog protein H OS=Arabidopsis thaliana GN=RBOHH PE=3 SV=1	95.808	plasma membrane	GO:0044699 single-organism process; GO:0008152 metabolic process; GO:0055114 oxidation-reduction process; GO:0044710 single-organism metabolic process;	GO:0016020 membrane;	GO:0016651 oxidoreductase activity, acting on NAD(P)H; GO:0003824 catalytic activity; GO:0005488 binding; GO:0043167 ion binding; GO:0016209 antioxidant activity; GO:0046872 metal ion binding; GO:0043169 cation binding; GO:0050664 oxidoreductase activity, acting on NAD(P)H, oxygen as acceptor; GO:0004601 peroxidase activity; GO:0005509 calcium ion binding; GO:0016684 oxidoreductase activity, acti…				Ferredoxin reductase-type FAD-binding domain; NADPH oxidase Respiratory burst; Ferric reductase, NAD binding domain; FAD-binding 8; Riboflavin synthase-like beta-barrel; EF-hand domain; EF-hand domain pair; Ferric reductase transmembrane component-like domain;
Csa5G616380.1	3-phosphoinositide-dependent protein kinase 1 OS=Arabidopsis thaliana GN=PDPK1 PE=1 SV=1	54.581	nucleus	GO:0016310 phosphorylation; GO:0044267 cellular protein metabolic process; GO:0044238 primary metabolic process; GO:0044237 cellular metabolic process; GO:0006796 phosphate-containing compound metabolic process; GO:0071704 organic substance metabolic process; GO:0008152 metabolic process; GO:0006468 protein phosphorylation; GO:0006793 phosphorus metabolic process; GO:0044260 cellular macromolecul…		GO:0005524 ATP binding; GO:1901265 nucleoside phosphate binding; GO:0016773 phosphotransferase activity, alcohol group as acceptor; GO:0001882 nucleoside binding; GO:0043167 ion binding; GO:0004672 protein kinase activity; GO:0000166 nucleotide binding; GO:0097159 organic cyclic compound binding; GO:1901363 heterocyclic compound binding; GO:0032549 ribonucleoside binding; GO:0097367 carbohydrate …	K06276			Protein kinase domain; PDK1-type, PH domain; PH domain-like; Protein kinase-like domain;
Csa1G120460.1	Sulfite oxidase OS=Arabidopsis thaliana GN=SOX PE=1 SV=1	43.752	cytoplasm	GO:0042126 nitrate metabolic process; GO:0055114 oxidation-reduction process; GO:0044281 small molecule metabolic process; GO:0044763 single-organism cellular process; GO:0044699 single-organism process; GO:0006807 nitrogen compound metabolic process; GO:0044237 cellular metabolic process; GO:0071704 organic substance metabolic process; GO:0071941 nitrogen cycle metabolic process; GO:0008152 meta…		GO:0030151 molybdenum ion binding; GO:0046914 transition metal ion binding; GO:0003824 catalytic activity; GO:0005488 binding; GO:0043167 ion binding; GO:0046872 metal ion binding; GO:0043169 cation binding; GO:0016491 oxidoreductase activity;	K00387	SUOX; sulfite oxidase [EC:1.8.3.1]	csv00920 Sulfur metabolism - Cucumis sativus (cucumber); csv01100 Metabolic pathways - Cucumis sativus (cucumber);	Immunoglobulin E-set; Moybdenum cofactor oxidoreductase, dimerisation; Oxidoreductase, molybdopterin-binding domain;
Csa4G007050.1	"Probable 3-beta-hydroxysteroid-Delta(8),Delta(7)-isomerase OS=Oryza sativa subsp. japonica GN=Os01g0103600 PE=2 SV=1"	25.049	plasma membrane	GO:0008152 metabolic process; GO:1901615 organic hydroxy compound metabolic process; GO:0044710 single-organism metabolic process; GO:0008202 steroid metabolic process; GO:1901360 organic cyclic compound metabolic process; GO:0044699 single-organism process; GO:0044238 primary metabolic process; GO:0016125 sterol metabolic process; GO:0071704 organic substance metabolic process; GO:0006629 lipid …	GO:0031224 intrinsic component of membrane; GO:0016020 membrane; GO:0016021 integral component of membrane; GO:0044425 membrane part;	GO:0047750 cholestenol delta-isomerase activity; GO:0016853 isomerase activity; GO:0016860 intramolecular oxidoreductase activity; GO:0003824 catalytic activity; GO:0016863 intramolecular oxidoreductase activity, transposing C=C bonds;	K01824	EBP; cholestenol Delta-isomerase [EC:5.3.3.5]	csv01110 Biosynthesis of secondary metabolites - Cucumis sativus (cucumber); csv00100 Steroid biosynthesis - Cucumis sativus (cucumber); csv01100 Metabolic pathways - Cucumis sativus (cucumber);	EXPERA domain;
Csa3G134790.1	Cyanate hydratase OS=Vitis vinifera GN=CYN PE=3 SV=1	18.674	cytoplasm	GO:0008152 metabolic process; GO:0044710 single-organism metabolic process; GO:0044281 small molecule metabolic process; GO:0044763 single-organism cellular process; GO:0006807 nitrogen compound metabolic process; GO:0044699 single-organism process; GO:0034641 cellular nitrogen compound metabolic process; GO:0009439 cyanate metabolic process; GO:0006082 organic acid metabolic process; GO:0009987 …		GO:0097159 organic cyclic compound binding; GO:1901363 heterocyclic compound binding; GO:0016840 carbon-nitrogen lyase activity; GO:0003677 DNA binding; GO:0003824 catalytic activity; GO:0005488 binding; GO:0003676 nucleic acid binding; GO:0016829 lyase activity; GO:0008824 cyanate hydratase activity;	K01725	cynS; cyanate lyase [EC:4.2.1.104]	csv00910 Nitrogen metabolism - Cucumis sativus (cucumber);	Lambda repressor-like, DNA-binding domain; Cyanate lyase, C-terminal;
Csa3G889910.1	"Isoamylase 3, chloroplastic OS=Arabidopsis thaliana GN=ISA3 PE=1 SV=2"	87.91	chloroplast	GO:0008152 metabolic process; GO:0005975 carbohydrate metabolic process; GO:0044238 primary metabolic process; GO:0071704 organic substance metabolic process;		GO:0004553 hydrolase activity, hydrolyzing O-glycosyl compounds; GO:0016787 hydrolase activity; GO:0003824 catalytic activity; GO:0016798 hydrolase activity, acting on glycosyl bonds;	K01214	ISA; isoamylase [EC:3.2.1.68]	csv01110 Biosynthesis of secondary metabolites - Cucumis sativus (cucumber); csv01100 Metabolic pathways - Cucumis sativus (cucumber); csv00500 Starch and sucrose metabolism - Cucumis sativus (cucumber);	Glycosyl hydrolase, all-beta; Immunoglobulin-like fold; Immunoglobulin E-set; Glycoside hydrolase, family 13, N-terminal; Glycoside hydrolase superfamily; Glycosyl hydrolase, family 13, catalytic domain; Glycoside hydrolase, catalytic domain;
Csa3G110640.1	Ras-related protein RABD1 OS=Arabidopsis thaliana GN=RABD1 PE=1 SV=1	22.436	nucleus	GO:0050794 regulation of cellular process; GO:0044700 single organism signaling; GO:0051716 cellular response to stimulus; GO:0007165 signal transduction; GO:0050789 regulation of biological process; GO:0007154 cell communication; GO:0035556 intracellular signal transduction; GO:0044699 single-organism process; GO:0007264 small GTPase mediated signal transduction; GO:0023052 signaling; GO:0050896…		GO:1901265 nucleoside phosphate binding; GO:0001882 nucleoside binding; GO:0043167 ion binding; GO:0000166 nucleotide binding; GO:0097159 organic cyclic compound binding; GO:1901363 heterocyclic compound binding; GO:0032549 ribonucleoside binding; GO:0097367 carbohydrate derivative binding; GO:0032553 ribonucleotide binding; GO:0005488 binding; GO:0032550 purine ribonucleoside binding; GO:0043168…	K07874			Small GTP-binding protein domain; P-loop containing nucleoside triphosphate hydrolase;
Csa4G314410.1		35.832	nucleus				K20799
Csa5G159600.1	Flavonoid 3'-monooxygenase OS=Arabidopsis thaliana GN=CYP75B1 PE=1 SV=1	57.907	chloroplast	GO:0044699 single-organism process; GO:0008152 metabolic process; GO:0055114 oxidation-reduction process; GO:0044710 single-organism metabolic process;		GO:0097159 organic cyclic compound binding; GO:1901363 heterocyclic compound binding; GO:0020037 heme binding; GO:0005506 iron ion binding; GO:0046914 transition metal ion binding; GO:0003824 catalytic activity; GO:0005488 binding; GO:0043167 ion binding; GO:0043169 cation binding; GO:0046872 metal ion binding; GO:0016705 oxidoreductase activity, acting on paired donors, with incorporation or red…
Csa7G045580.1	G-type lectin S-receptor-like serine/threonine-protein kinase At2g19130 OS=Arabidopsis thaliana GN=At2g19130 PE=2 SV=1	45.181	plasma membrane	GO:0000003 reproduction; GO:0022414 reproductive process; GO:0044763 single-organism cellular process; GO:0009875 pollen-pistil interaction; GO:0044699 single-organism process; GO:0032501 multicellular organismal process; GO:0008037 cell recognition; GO:0051704 multi-organism process; GO:0009856 pollination; GO:0007154 cell communication; GO:0044702 single organism reproductive process; GO:004470…						PAN/Apple domain; S-locus glycoprotein domain;
Csa3G690290.1	DNA topoisomerase 2 OS=Pisum sativum GN=TOP2 PE=2 SV=1	163.88	nucleus	GO:0016043 cellular component organization; GO:0006725 cellular aromatic compound metabolic process; GO:0006259 DNA metabolic process; GO:1901360 organic cyclic compound metabolic process; GO:0006807 nitrogen compound metabolic process; GO:0044238 primary metabolic process; GO:0044237 cellular metabolic process; GO:0006265 DNA topological change; GO:0071704 organic substance metabolic process; GO…		GO:0003677 DNA binding; GO:0005524 ATP binding; GO:1901265 nucleoside phosphate binding; GO:0001882 nucleoside binding; GO:0043167 ion binding; GO:0016817 hydrolase activity, acting on acid anhydrides; GO:0016787 hydrolase activity; GO:0000166 nucleotide binding; GO:0017111 nucleoside-triphosphatase activity; GO:0016887 ATPase activity; GO:1901363 heterocyclic compound binding; GO:0097159 organic…	K03164			DNA topoisomerase, type IIA, subunit A/C-terminal; DNA topoisomerase, type IIA, subunit A/ C-terminal, alpha-beta; C-terminal associated domain of TOPRIM; DNA topoisomerase 2, TOPRIM domain; Type IIA DNA topoisomerase subunit A, alpha-helical domain; DNA topoisomerase, type IIA, subunit B, domain 2; Histidine kinase-like ATPase, C-terminal domain; DNA topoisomerase, type IIA, central domain; Ribo…
Csa2G072490.1	"Stromal processing peptidase, chloroplastic OS=Arabidopsis thaliana GN=SPP PE=2 SV=1"	140.77	chloroplast			GO:0046872 metal ion binding; GO:0043169 cation binding; GO:0003824 catalytic activity; GO:0005488 binding; GO:0043167 ion binding;				Peptidase M16, C-terminal; Peptidase M16, N-terminal; Metalloenzyme, LuxS/M16 peptidase-like; Peptidase M16 domain;
Csa2G263900.1	"Triosephosphate isomerase, chloroplastic OS=Spinacia oleracea GN=TPIP1 PE=1 SV=1"	32.739	chloroplast	GO:0006757 ATP generation from ADP; GO:0009116 nucleoside metabolic process; GO:0042278 purine nucleoside metabolic process; GO:0006165 nucleoside diphosphate phosphorylation; GO:0046031 ADP metabolic process; GO:0019362 pyridine nucleotide metabolic process; GO:0006096 glycolytic process; GO:0009167 purine ribonucleoside monophosphate metabolic process; GO:0009117 nucleotide metabolic process; G…		GO:0016853 isomerase activity; GO:0016860 intramolecular oxidoreductase activity; GO:0004807 triose-phosphate isomerase activity; GO:0003824 catalytic activity; GO:0016861 intramolecular oxidoreductase activity, interconverting aldoses and ketoses;	K01803	TPI; triosephosphate isomerase (TIM) [EC:5.3.1.1]	csv01110 Biosynthesis of secondary metabolites - Cucumis sativus (cucumber); csv00562 Inositol phosphate metabolism - Cucumis sativus (cucumber); csv01200 Carbon metabolism - Cucumis sativus (cucumber); csv01100 Metabolic pathways - Cucumis sativus (cucumber); csv01230 Biosynthesis of amino acids - Cucumis sativus (cucumber); csv00710 Carbon fixation in photosynthetic organisms - Cucumis sativus …	Aldolase-type TIM barrel;
Csa4G280550.1		19.727	extracellular
Csa6G127340.1	Probable serine/threonine-protein kinase At4g35230 OS=Arabidopsis thaliana GN=At4g35230 PE=1 SV=1	57.632	cytoplasm	GO:0016310 phosphorylation; GO:0044267 cellular protein metabolic process; GO:0044238 primary metabolic process; GO:0044237 cellular metabolic process; GO:0006796 phosphate-containing compound metabolic process; GO:0071704 organic substance metabolic process; GO:0008152 metabolic process; GO:0006468 protein phosphorylation; GO:0006793 phosphorus metabolic process; GO:0044260 cellular macromolecul…		GO:0005524 ATP binding; GO:1901265 nucleoside phosphate binding; GO:0016773 phosphotransferase activity, alcohol group as acceptor; GO:0001882 nucleoside binding; GO:0043167 ion binding; GO:0005515 protein binding; GO:0004672 protein kinase activity; GO:0000166 nucleotide binding; GO:0097159 organic cyclic compound binding; GO:1901363 heterocyclic compound binding; GO:0032549 ribonucleoside bindi…	K14500	BSK; BR-signaling kinase [EC:2.7.11.1]	csv04075 Plant hormone signal transduction - Cucumis sativus (cucumber);	Tetratricopeptide-like helical domain; Protein kinase domain; Serine-threonine/tyrosine-protein kinase catalytic domain; Protein kinase-like domain;
Csa2G120390.1		10.227	cytoplasm
Csa3G822120.1		35.888	nucleus
Csa1G597150.1		35.051	mitochondria	GO:0051188 cofactor biosynthetic process; GO:0042181 ketone biosynthetic process; GO:1901663 quinone biosynthetic process; GO:0006744 ubiquinone biosynthetic process; GO:0006733 oxidoreduction coenzyme metabolic process; GO:0044711 single-organism biosynthetic process; GO:1901661 quinone metabolic process; GO:0044281 small molecule metabolic process; GO:0044763 single-organism cellular process; G…		GO:0097159 organic cyclic compound binding; GO:1901363 heterocyclic compound binding; GO:0003677 DNA binding; GO:0005488 binding; GO:0003676 nucleic acid binding;	K18587			COQ9; Tetracycline transcriptional regulator, TetR-like, C-terminal;
Csa2G013300.3	Vesicle-associated protein 2-2 OS=Arabidopsis thaliana GN=PVA22 PE=1 SV=1	47.968	Golgi apparatus							PapD-like; Major sperm protein (MSP) domain;
Csa4G053280.1	Cellulose synthase-like protein G3 OS=Arabidopsis thaliana GN=CSLG3 PE=2 SV=2	62.11	plasma membrane	GO:0016051 carbohydrate biosynthetic process; GO:0044711 single-organism biosynthetic process; GO:0006073 cellular glucan metabolic process; GO:0000271 polysaccharide biosynthetic process; GO:0030243 cellulose metabolic process; GO:0044042 glucan metabolic process; GO:0044763 single-organism cellular process; GO:0044699 single-organism process; GO:0033692 cellular polysaccharide biosynthetic proc…	GO:0016020 membrane;	GO:0016759 cellulose synthase activity; GO:0016758 transferase activity, transferring hexosyl groups; GO:0003824 catalytic activity; GO:0035251 UDP-glucosyltransferase activity; GO:0016760 cellulose synthase (UDP-forming) activity; GO:0008194 UDP-glycosyltransferase activity; GO:0046527 glucosyltransferase activity; GO:0016757 transferase activity, transferring glycosyl groups; GO:0016740 transfe…				Nucleotide-diphospho-sugar transferases;
Csa3G782800.1		31.191	chloroplast	GO:0044085 cellular component biogenesis; GO:0006457 protein folding; GO:0016043 cellular component organization; GO:0071822 protein complex subunit organization; GO:0022607 cellular component assembly; GO:0065003 macromolecular complex assembly; GO:0070271 protein complex biogenesis; GO:0009987 cellular process; GO:0006461 protein complex assembly; GO:0071840 cellular component organization or b…		GO:0005515 protein binding; GO:0051087 chaperone binding; GO:0005488 binding;	K04082			Co-chaperone HscB, C-terminal oligomerisation domain; DnaJ domain;
Csa6G008580.1	Plant UBX domain-containing protein 1 OS=Arabidopsis thaliana GN=PUX1 PE=1 SV=1	28.708	nucleus			GO:0005515 protein binding; GO:0005488 binding;	K15627			Ubiquitin-related domain; UBX domain;
Csa2G336730.1		16.397	chloroplast				K17362			Thioesterase domain; Phenylacetic acid degradation-related domain; HotDog domain;
Csa5G177100.1	Protein MAEA homolog OS=Arabidopsis thaliana GN=MAEA PE=1 SV=1	53.573	cytoplasm			GO:0005515 protein binding; GO:0005488 binding;	K18624			CTLH/CRA C-terminal to LisH motif domain; Zinc finger, RING/FYVE/PHD-type; CTLH, C-terminal LisH motif; LIS1 homology motif; CRA domain;
[truncated: 5,723 more rows]

## Sheet: Table S2
Table S2 The DAPs between ZJC and ZJT.
[truncated: 237 more rows]

[truncated: 5 more sheets: Table S3, Table S4, Table S5, Table S6, Sheet8]
